# Supplementary material for: 3,4,5-Trimethoxy­benzohydrazidium chloride
Source: Acta Crystallogr Sect E Struct Rep Online. 2008 Nov 13;64(Pt 12):o2336. doi: 10.1107/S1600536808036301 (PMC2959913; doi:10.1107/S1600536808036301)
Supplement: Supplementary file 1 [file e-64-o2336-sup1.cif]

##############################################################################
###                                                                        ###
###        Electronic paper (Acta Crystallographica Section E)             ###
###                                                                        ###
##############################################################################
#                                                                            #
# This CIF contains the data in a paper accepted for publication in Acta     #
# Crystallographica Section E. It conforms to the requirements of Notes      #
# for Authors for Section E, and has been peer reviewed under the auspices   #
# of the IUCr Commission on Journals.                                        #
#                                                                            #
# Full details of the Crystallographic Information File format               #
# are given in the paper "The Crystallographic Information File (CIF):       #
# a New Standard Archive File for Crystallography" by S. R. Hall, F. H.      #
# Allen and I. D. Brown [Acta Cryst. (1991), A47, 655-685].                  #
#                                                                            #
# The current version of the core CIF dictionary is obtainable from          #
# ftp://ftp.iucr.org/pub/cif_core.dic. The current version number is 2.4.    #
#                                                                            #
# Software is freely available for graphical display of the structure(s) in  #
# this CIF.  For information consult the CIF home page http://www.iucr.org/  #
# cif/home.html                                                              #
#                                                                            #
# This file may be used for bona fide research purposes within the           #
# scientific community so long as proper attribution is given to the journal # 
# article from which it was obtained.                                        #
#                                                                            #
##############################################################################
                                             
data_global
_audit_creation_method     'by CrystalStructure 3.7'
_journal_date_recd_electronic     2008-10-29
_journal_date_accepted     2008-11-06
_journal_name_full     'Acta Crystallographica, Section E'
_journal_year     2008
_journal_volume     64
_journal_issue     12
_journal_page_first     o2336
_journal_page_last     o2336
_journal_paper_category     QO
_journal_coeditor_code     HK2567
_publ_contact_author_name     'Dr Aamer Saeed'
_publ_contact_author_address
;Department of Chemistry,
Quaid-I-Azam University,
45320, Pakistan
;
_publ_contact_author_email     'aamersaeed@yahoo.com'
_publ_contact_author_fax     '+92 51 90643231'
_publ_contact_author_phone     '+92 51 90642241'
_publ_section_title
;
3,4,5-Trimethoxybenzohydrazidium chloride
;
loop_
    _publ_author_name
    _publ_author_address
    'Saeed, Aamer'
;
Department of Chemistry,
Quaid-i-Azam University,
Islamabad 45320,
Pakistan
;
    'Mumtaz, Amara'
;
Department of Chemistry,
Quaid-i-Azam University,
Islamabad 45320,
Pakistan
;
    'Rafique, Hummera'
;
Department of Chemistry,
Quaid-i-Azam University,
Islamabad 45320,
Pakistan
;
    'Gotoh, Kazuma'
;
Department of Chemistry,
Faculty of Science,
Okayama University,
Okayama 700-8530
Japan
;
    'Ishida, Hiroyuki'
;
Department of Chemistry,
Faculty of Science,
Okayama University,
Okayama 700-8530
Japan
;
data_I
_chemical_name_systematic
;
3,4,5-Trimethoxybenzohydrazidium chloride
;
_chemical_formula_moiety     'C10 H15 N2 O4 +, Cl -'
_chemical_formula_sum     'C10 H15 Cl N2 O4'
_chemical_formula_iupac     'C10 H15 N2 O4 +, Cl -'
_chemical_formula_weight     262.69
_chemical_melting_point     ?
_symmetry_cell_setting     monoclinic
_symmetry_space_group_name_H-M     'C 2/c'
_symmetry_space_group_name_Hall     '-C 2yc'
loop_
    _symmetry_equiv_pos_site_id
    _symmetry_equiv_pos_as_xyz
    1 '+X,+Y,+Z'
    2 '-X,+Y,1/2-Z'
    3 '-X,-Y,-Z'
    4 '+X,-Y,1/2+Z'
    5 '1/2+X,1/2+Y,+Z'
    6 '1/2-X,1/2+Y,1/2-Z'
    7 '1/2-X,1/2-Y,-Z'
    8 '1/2+X,1/2-Y,1/2+Z'
_cell_length_a     38.587(3)
_cell_length_b     4.8202(3)
_cell_length_c     13.5915(10)
_cell_angle_alpha     90.0000
_cell_angle_beta     108.459(2)
_cell_angle_gamma     90.0000
_cell_volume     2397.9(3)
_cell_formula_units_Z     8
_cell_measurement_reflns_used     12804
_cell_measurement_theta_min     3.0
_cell_measurement_theta_max     30.0
_cell_measurement_temperature     223.0(10)
_exptl_crystal_description     'platelet'
_exptl_crystal_colour     'colorless'
_exptl_crystal_size_max     0.29
_exptl_crystal_size_mid     0.28
_exptl_crystal_size_min     0.05
_exptl_crystal_density_diffrn     1.455
_exptl_crystal_density_meas     ?
_exptl_crystal_density_method     'not measured'
_exptl_crystal_F_000     1104.00
_exptl_absorpt_coefficient_mu     0.324
_exptl_absorpt_correction_type     numerical
_exptl_absorpt_process_details     '(ABSCOR; Higashi, 1999)'
_exptl_absorpt_correction_T_min     0.930
_exptl_absorpt_correction_T_max     0.984
_diffrn_ambient_temperature     223(2)
_diffrn_radiation_type     'Mo K\a'
_diffrn_radiation_wavelength     0.71075
_diffrn_measurement_device_type     'Rigaku R-AXIS RAPIDII'
_diffrn_measurement_method     \w
_diffrn_detector_area_resol_mean     10.00
_diffrn_reflns_number     15536
_diffrn_reflns_av_R_equivalents     0.0352
_diffrn_reflns_av_sigmaI/netI     0.0282
_diffrn_reflns_theta_max     29.97
_diffrn_reflns_theta_full     29.97
_diffrn_measured_fraction_theta_max     0.999
_diffrn_measured_fraction_theta_full     0.999
_diffrn_reflns_limit_h_min     -54
_diffrn_reflns_limit_h_max     50
_diffrn_reflns_limit_k_min     -6
_diffrn_reflns_limit_k_max     6
_diffrn_reflns_limit_l_min     -19
_diffrn_reflns_limit_l_max     19
_diffrn_standards_number     0
_diffrn_standards_interval_count     .
_diffrn_standards_interval_time     .
_diffrn_standards_decay_%     0
_refine_special_details
;
Refinement of <i>F</i>^2^ against ALL reflections. The weighted <i>R</i>-factor
<i>wR</i> and goodness of fit <i>S</i> are based on <i>F</i>^2^, conventional
<i>R</i>-factors <i>R</i> are based on <i>F</i>, with <i>F</i> set to zero for
negative <i>F</i>^2^. The threshold expression of <i>F</i>^2^ >
\s(<i>F</i>^2^) is used only for calculating <i>R</i>-factors(gt) <i>etc</i>.
and is not relevant to the choice of reflections for refinement.
<i>R</i>-factors based on <i>F</i>^2^ are statistically about twice as large
as those based on <i>F</i>, and <i>R</i>- factors based on ALL data will be
even larger.
;
_reflns_number_total     3483
_reflns_number_gt     2987
_reflns_threshold_expression     I>2\s(I)
_refine_ls_structure_factor_coef     Fsqd
_refine_ls_matrix_type     full
_refine_ls_R_factor_all     0.0461
_refine_ls_R_factor_gt     0.0396
_refine_ls_wR_factor_gt     0.1066
_refine_ls_wR_factor_ref     0.1112
_refine_ls_goodness_of_fit_ref     1.058
_refine_ls_restrained_S_all     1.058
_refine_ls_number_reflns     3483
_refine_ls_number_parameters     158
_refine_ls_number_restraints     0
_refine_ls_hydrogen_treatment     mixed
_refine_ls_weighting_scheme     calc
_refine_ls_weighting_details
         'calc w=1/[\s^2^(Fo^2^)+(0.0672P)^2^+0.9082P] where P=(Fo^2^+2Fc^2^)/3'
_atom_sites_solution_hydrogens     geom
_atom_sites_solution_primary     direct
_atom_sites_solution_secondary     difmap
_refine_ls_shift/su_max     0.003
_refine_ls_shift/su_mean     0.000
_refine_diff_density_max     0.508
_refine_diff_density_min     -0.187
_refine_ls_extinction_method     none
_refine_ls_extinction_coef     ?
loop_
    _atom_type_symbol
    _atom_type_description
    _atom_type_scat_dispersion_real
    _atom_type_scat_dispersion_imag
    _atom_type_scat_source
    'C' 'C' 0.0033 0.0016
                         'International Tables Vol C Tables 4.2.6.8 and 6.1.1.4'
    'H' 'H' 0.0000 0.0000
                         'International Tables Vol C Tables 4.2.6.8 and 6.1.1.4'
    'O' 'O' 0.0106 0.0060
                         'International Tables Vol C Tables 4.2.6.8 and 6.1.1.4'
    'N' 'N' 0.0061 0.0033
                         'International Tables Vol C Tables 4.2.6.8 and 6.1.1.4'
    'Cl' 'Cl' 0.1484 0.1585
                         'International Tables Vol C Tables 4.2.6.8 and 6.1.1.4'
_computing_data_collection     'PROCESS-AUTO (Rigaku/MSC, 2004)'
_computing_cell_refinement     'PROCESS-AUTO (Rigaku/MSC, 2004)'
_computing_data_reduction     'CrystalStructure (Rigaku/MSC, 2004)'
_computing_structure_solution     'SHELXS97 (Sheldrick, 2008)'
_computing_structure_refinement     'SHELXL97 (Sheldrick, 2008)'
_computing_molecular_graphics     'ORTEP-3 (Farrugia, 1997)'
_computing_publication_material
                  'CrystalStructure  (Rigaku/MSC, 2004) and PLATON (Spek, 2003)'
loop_
    _atom_site_type_symbol
    _atom_site_label
    _atom_site_fract_x
    _atom_site_fract_y
    _atom_site_fract_z
    _atom_site_U_iso_or_equiv
    _atom_site_adp_type
    _atom_site_calc_flag
    _atom_site_refinement_flags
    _atom_site_occupancy
    _atom_site_disorder_assembly
    _atom_site_disorder_group
    Cl Cl1 0.531194(8) 0.74543(6) 0.14789(2) 0.02591(11) Uani d . 1 . .
    O O1 0.29508(2) -0.1702(2) 0.04400(7) 0.0261(2) Uani d . 1 . .
    O O2 0.29359(2) 0.12014(18) 0.20875(7) 0.02407(19) Uani d . 1 . .
    O O3 0.35072(3) 0.4308(2) 0.31676(7) 0.0301(2) Uani d . 1 . .
    O O4 0.43237(2) -0.16714(18) 0.07270(7) 0.02515(19) Uani d . 1 . .
    N N1 0.44683(3) 0.2704(2) 0.12743(9) 0.0220(2) Uani d . 1 . .
    N N2 0.47777(3) 0.24854(19) 0.09232(9) 0.0222(2) Uani d . 1 . .
    H H2NA 0.4900 0.0916 0.1173 0.033 Uiso calc R 1 . .
    H H2NB 0.4925 0.3956 0.1150 0.033 Uiso calc R 1 . .
    H H2NC 0.4703 0.2446 0.0225 0.033 Uiso calc R 1 . .
    C C1 0.38998(3) 0.0818(2) 0.13600(9) 0.0198(2) Uani d . 1 . .
    C C2 0.35979(3) -0.0716(2) 0.07763(9) 0.0207(2) Uani d . 1 . .
    H H2 0.3616 -0.1909 0.0248 0.025 Uiso calc R 1 . .
    C C3 0.32687(3) -0.0453(2) 0.09891(8) 0.0204(2) Uani d . 1 . .
    C C4 0.32509(3) 0.1212(2) 0.18165(9) 0.0209(2) Uani d . 1 . .
    C C5 0.35556(3) 0.2748(2) 0.23870(9) 0.0217(2) Uani d . 1 . .
    C C6 0.38830(3) 0.2592(2) 0.21544(9) 0.0212(2) Uani d . 1 . .
    H H6 0.4087 0.3656 0.2524 0.025 Uiso calc R 1 . .
    C C7 0.42422(3) 0.0465(2) 0.10930(8) 0.0189(2) Uani d . 1 . .
    C C8 0.29543(4) -0.3376(3) -0.04212(10) 0.0302(3) Uani d . 1 . .
    H H8A 0.3035 -0.2270 -0.0904 0.045 Uiso calc R 1 . .
    H H8B 0.2710 -0.4073 -0.0767 0.045 Uiso calc R 1 . .
    H H8C 0.3120 -0.4923 -0.0179 0.045 Uiso calc R 1 . .
    C C9 0.27160(4) 0.3649(3) 0.17816(11) 0.0297(3) Uani d . 1 . .
    H H9A 0.2862 0.5274 0.2066 0.045 Uiso calc R 1 . .
    H H9B 0.2509 0.3552 0.2041 0.045 Uiso calc R 1 . .
    H H9C 0.2628 0.3775 0.1031 0.045 Uiso calc R 1 . .
    C C10 0.38005(4) 0.6091(3) 0.37142(10) 0.0311(3) Uani d . 1 . .
    H H10A 0.4011 0.4981 0.4084 0.047 Uiso calc R 1 . .
    H H10B 0.3726 0.7210 0.4205 0.047 Uiso calc R 1 . .
    H H10C 0.3864 0.7294 0.3225 0.047 Uiso calc R 1 . .
    H H1 0.4380(5) 0.439(4) 0.1231(14) 0.039(5) Uiso d . 1 . .
loop_
    _atom_site_aniso_label
    _atom_site_aniso_U_11
    _atom_site_aniso_U_22
    _atom_site_aniso_U_33
    _atom_site_aniso_U_12
    _atom_site_aniso_U_13
    _atom_site_aniso_U_23
    Cl1 0.02223(16) 0.02581(17) 0.02881(17) -0.00046(9) 0.00682(12) -0.00128(10)
    O1 0.0225(4) 0.0335(5) 0.0239(4) -0.0077(3) 0.0095(3) -0.0079(4)
    O2 0.0240(4) 0.0253(4) 0.0279(4) -0.0016(3) 0.0153(3) 0.0007(3)
    O3 0.0292(4) 0.0377(5) 0.0280(4) -0.0087(4) 0.0158(4) -0.0148(4)
    O4 0.0266(4) 0.0200(4) 0.0313(5) -0.0006(3) 0.0127(4) -0.0037(3)
    N1 0.0220(5) 0.0169(5) 0.0317(5) -0.0004(3) 0.0149(4) -0.0014(4)
    N2 0.0214(5) 0.0202(5) 0.0280(5) -0.0019(3) 0.0122(4) -0.0009(4)
    C1 0.0209(5) 0.0190(5) 0.0213(5) 0.0004(4) 0.0092(4) 0.0015(4)
    C2 0.0234(5) 0.0199(5) 0.0208(5) -0.0012(4) 0.0099(4) -0.0010(4)
    C3 0.0218(5) 0.0207(5) 0.0195(5) -0.0028(4) 0.0074(4) 0.0005(4)
    C4 0.0216(5) 0.0228(5) 0.0213(5) -0.0010(4) 0.0109(4) 0.0008(4)
    C5 0.0246(6) 0.0229(5) 0.0199(5) -0.0010(4) 0.0103(4) -0.0022(4)
    C6 0.0216(5) 0.0215(5) 0.0217(5) -0.0025(4) 0.0086(4) -0.0020(4)
    C7 0.0202(5) 0.0180(5) 0.0186(5) 0.0010(4) 0.0062(4) 0.0019(4)
    C8 0.0284(6) 0.0371(7) 0.0255(6) -0.0072(5) 0.0092(5) -0.0091(5)
    C9 0.0275(6) 0.0294(6) 0.0358(7) 0.0029(5) 0.0152(5) 0.0030(5)
    C10 0.0328(6) 0.0344(7) 0.0274(6) -0.0074(5) 0.0112(5) -0.0118(5)
_geom_special_details
;
All e.s.d.'s (except the e.s.d. in the dihedral angle between two l.s. planes)
are estimated using the full covariance matrix. The cell e.s.d.'s are taken
into account individually in the estimation of e.s.d.'s in distances, angles
and torsion angles; correlations between e.s.d.'s in cell parameters are only
used when they are defined by crystal symmetry. An approximate (isotropic)
treatment of cell e.s.d.'s is used for estimating e.s.d.'s involving l.s.
planes.
;
loop_
    _geom_bond_atom_site_label_1
    _geom_bond_atom_site_label_2
    _geom_bond_site_symmetry_2
    _geom_bond_distance
    _geom_bond_publ_flag
    O1 C3 . 1.3581(14) ?
    O1 C8 . 1.4251(15) ?
    O2 C4 . 1.3771(13) ?
    O2 C9 . 1.4356(16) ?
    O3 C5 . 1.3605(14) ?
    O3 C10 . 1.4280(15) ?
    O4 C7 . 1.2271(14) ?
    N1 C7 . 1.3602(14) ?
    N1 N2 . 1.4230(13) ?
    N1 H1 . 0.876(19) ?
    N2 H2NA . 0.9000 ?
    N2 H2NB . 0.9000 ?
    N2 H2NC . 0.9000 ?
    C1 C6 . 1.3947(15) ?
    C1 C2 . 1.3958(15) ?
    C1 C7 . 1.4867(15) ?
    C2 C3 . 1.3950(15) ?
    C2 H2 . 0.9400 ?
    C3 C4 . 1.4009(15) ?
    C4 C5 . 1.3982(16) ?
    C5 C6 . 1.3981(16) ?
    C6 H6 . 0.9400 ?
    C8 H8A . 0.9700 ?
    C8 H8B . 0.9700 ?
    C8 H8C . 0.9700 ?
    C9 H9A . 0.9700 ?
    C9 H9B . 0.9700 ?
    C9 H9C . 0.9700 ?
    C10 H10A . 0.9700 ?
    C10 H10B . 0.9700 ?
    C10 H10C . 0.9700 ?
loop_
    _geom_angle_atom_site_label_1
    _geom_angle_atom_site_label_2
    _geom_angle_atom_site_label_3
    _geom_angle_site_symmetry_1
    _geom_angle_site_symmetry_3
    _geom_angle
    _geom_angle_publ_flag
    C3 O1 C8 . . 117.43(9) ?
    C4 O2 C9 . . 114.20(9) ?
    C5 O3 C10 . . 117.16(9) ?
    C7 N1 N2 . . 116.00(9) ?
    C7 N1 H1 . . 120.7(11) ?
    N2 N1 H1 . . 113.3(11) ?
    N1 N2 H2NA . . 109.5 ?
    N1 N2 H2NB . . 109.5 ?
    H2NA N2 H2NB . . 109.5 ?
    N1 N2 H2NC . . 109.5 ?
    H2NA N2 H2NC . . 109.5 ?
    H2NB N2 H2NC . . 109.5 ?
    C6 C1 C2 . . 121.99(10) ?
    C6 C1 C7 . . 121.46(10) ?
    C2 C1 C7 . . 116.55(10) ?
    C3 C2 C1 . . 119.01(10) ?
    C3 C2 H2 . . 120.5 ?
    C1 C2 H2 . . 120.5 ?
    O1 C3 C2 . . 124.68(10) ?
    O1 C3 C4 . . 115.46(10) ?
    C2 C3 C4 . . 119.86(10) ?
    O2 C4 C5 . . 120.82(10) ?
    O2 C4 C3 . . 118.97(10) ?
    C5 C4 C3 . . 120.13(10) ?
    O3 C5 C4 . . 115.21(10) ?
    O3 C5 C6 . . 124.26(11) ?
    C4 C5 C6 . . 120.52(10) ?
    C1 C6 C5 . . 118.34(10) ?
    C1 C6 H6 . . 120.8 ?
    C5 C6 H6 . . 120.8 ?
    O4 C7 N1 . . 120.50(10) ?
    O4 C7 C1 . . 123.82(10) ?
    N1 C7 C1 . . 115.68(10) ?
    O1 C8 H8A . . 109.5 ?
    O1 C8 H8B . . 109.5 ?
    H8A C8 H8B . . 109.5 ?
    O1 C8 H8C . . 109.5 ?
    H8A C8 H8C . . 109.5 ?
    H8B C8 H8C . . 109.5 ?
    O2 C9 H9A . . 109.5 ?
    O2 C9 H9B . . 109.5 ?
    H9A C9 H9B . . 109.5 ?
    O2 C9 H9C . . 109.5 ?
    H9A C9 H9C . . 109.5 ?
    H9B C9 H9C . . 109.5 ?
    O3 C10 H10A . . 109.5 ?
    O3 C10 H10B . . 109.5 ?
    H10A C10 H10B . . 109.5 ?
    O3 C10 H10C . . 109.5 ?
    H10A C10 H10C . . 109.5 ?
    H10B C10 H10C . . 109.5 ?
loop_
    _geom_torsion_atom_site_label_1
    _geom_torsion_atom_site_label_2
    _geom_torsion_atom_site_label_3
    _geom_torsion_atom_site_label_4
    _geom_torsion_site_symmetry_1
    _geom_torsion_site_symmetry_2
    _geom_torsion_site_symmetry_3
    _geom_torsion_site_symmetry_4
    _geom_torsion
    _geom_torsion_publ_flag
    C6 C1 C2 C3 . . . . 0.46(17) ?
    C7 C1 C2 C3 . . . . -179.61(10) ?
    C8 O1 C3 C2 . . . . -0.71(17) ?
    C8 O1 C3 C4 . . . . 178.87(11) ?
    C1 C2 C3 O1 . . . . 175.98(10) ?
    C1 C2 C3 C4 . . . . -3.58(16) ?
    C9 O2 C4 C5 . . . . 77.58(14) ?
    C9 O2 C4 C3 . . . . -105.59(12) ?
    O1 C3 C4 O2 . . . . 7.64(15) ?
    C2 C3 C4 O2 . . . . -172.76(10) ?
    O1 C3 C4 C5 . . . . -175.50(10) ?
    C2 C3 C4 C5 . . . . 4.09(17) ?
    C10 O3 C5 C4 . . . . -174.81(11) ?
    C10 O3 C5 C6 . . . . 6.22(18) ?
    O2 C4 C5 O3 . . . . -3.67(16) ?
    C3 C4 C5 O3 . . . . 179.53(10) ?
    O2 C4 C5 C6 . . . . 175.34(10) ?
    C3 C4 C5 C6 . . . . -1.46(17) ?
    C2 C1 C6 C5 . . . . 2.13(17) ?
    C7 C1 C6 C5 . . . . -177.79(10) ?
    O3 C5 C6 C1 . . . . 177.30(11) ?
    C4 C5 C6 C1 . . . . -1.62(17) ?
    N2 N1 C7 O4 . . . . 5.88(16) ?
    N2 N1 C7 C1 . . . . -173.78(10) ?
    C6 C1 C7 O4 . . . . 150.77(11) ?
    C2 C1 C7 O4 . . . . -29.15(16) ?
    C6 C1 C7 N1 . . . . -29.58(15) ?
    C2 C1 C7 N1 . . . . 150.50(11) ?
loop_
    _geom_hbond_atom_site_label_D
    _geom_hbond_atom_site_label_H
    _geom_hbond_atom_site_label_A
    _geom_hbond_site_symmetry_A
    _geom_hbond_distance_DH
    _geom_hbond_distance_HA
    _geom_hbond_distance_DA
    _geom_hbond_angle_DHA
    _geom_hbond_publ_flag
    N1 H1 O4 1_565 0.876(19) 2.007(19) 2.8200(13) 154.0(18) y
    N2 H2NA Cl1 1_545 0.90 2.25 3.1169(11) 162 y
    N2 H2NB Cl1 . 0.90 2.20 3.0937(11) 171 y
    N2 H2NC Cl1 3_665 0.90 2.30 3.1724(12) 164 y
