# Supplementary material for: 3,4,5-Trimethoxy­benzohydrazidium chloride
Source: Acta Crystallogr Sect E Struct Rep Online. 2008 Nov 13;64(Pt 12):o2336. doi: 10.1107/S1600536808036301 (PMC2959913; doi:10.1107/S1600536808036301)
Supplement: Supplementary file 2 [file e-64-o2336-Isup2.hkl]

# 
# h,k,l, Fc-squared, Fo-squared, sigma(Fo-squared) and status flag 
# 
data_I 
_shelx_title '  08071111' 
_shelx_refln_list_code          4 
_shelx_F_calc_maximum      286.95 
_exptl_crystal_F_000      1104.00 
_reflns_d_resolution_high  0.7113 
 
loop_ 
 _symmetry_equiv_pos_as_xyz 
 'x, y, z' 
 '-x, y, -z+1/2' 
 'x+1/2, y+1/2, z' 
 '-x+1/2, y+1/2, -z+1/2' 
 '-x, -y, -z' 
 'x, -y, z-1/2' 
 '-x+1/2, -y+1/2, -z' 
 'x+1/2, -y+1/2, z-1/2' 
 
_cell_length_a    38.5870 
_cell_length_b     4.8202 
_cell_length_c    13.5915 
_cell_angle_alpha  90.000 
_cell_angle_beta  108.459 
_cell_angle_gamma  90.000 
 
_shelx_F_squared_multiplier     1.000 
 
loop_ 
 _refln_index_h 
 _refln_index_k 
 _refln_index_l 
 _refln_F_squared_calc 
 _refln_F_squared_meas 
 _refln_F_squared_sigma 
 _refln_observed_status 
   6   0   0     5942.26     6416.02    117.63 o 
   8   0   0     2730.54     2974.77     50.57 o 
  10   0   0      135.29      226.58     19.56 o 
  12   0   0    36449.52    40315.89   1270.02 o 
  14   0   0      892.82      985.08     25.20 o 
  16   0   0     5444.76     5542.95    116.84 o 
  18   0   0     3811.08     3678.20     83.14 o 
  20   0   0     1141.45     1134.37     33.52 o 
  22   0   0    17907.43    19758.83    550.80 o 
  24   0   0      958.11      950.78     28.35 o 
  26   0   0        6.62       25.53      9.48 o 
  28   0   0     7238.49     7263.87    175.30 o 
  30   0   0     1590.85     1665.99     57.40 o 
  32   0   0     2487.08     2612.25     67.06 o 
  34   0   0    12860.80    13982.23    404.39 o 
  36   0   0      470.43      531.31     31.98 o 
  38   0   0        1.39        6.89      7.73 o 
  40   0   0     1151.94     1212.15     57.68 o 
  42   0   0      217.91      255.39     19.96 o 
  44   0   0       58.85       74.56     18.09 o 
  46   0   0     1298.46     1493.86     63.60 o 
  48   0   0      297.60      333.43     32.84 o 
  50   0   0     1271.54     1452.15     66.36 o 
   1   1   0     4063.32     4170.05     84.72 o 
   3   1   0     1861.52     1976.98     55.25 o 
   5   1   0      229.85      233.74      7.98 o 
   7   1   0     5001.74     5270.56     55.57 o 
   9   1   0     2487.97     2356.59     24.04 o 
  11   1   0     8161.22     8288.39    109.14 o 
  13   1   0      453.85      437.81      7.99 o 
  15   1   0     2145.79     2111.41     25.77 o 
  17   1   0       58.07       64.81      3.50 o 
  19   1   0       84.48       57.20      4.43 o 
  21   1   0     3449.68     3679.63     49.21 o 
  23   1   0      574.83      575.48     10.19 o 
  25   1   0      111.91       94.00      5.80 o 
  27   1   0      222.12      215.87      7.81 o 
  29   1   0     6181.04     6176.49    104.00 o 
  31   1   0     1147.94     1105.91     21.42 o 
  33   1   0      940.75      866.05     20.46 o 
  35   1   0       20.83       13.91      4.27 o 
  37   1   0       26.84       23.20      7.71 o 
  39   1   0        4.06        8.38      4.41 o 
  41   1   0       44.15       43.05      4.69 o 
  43   1   0       18.24       24.39      7.65 o 
  45   1   0       99.90      126.94     13.21 o 
  47   1   0       15.86       15.48      5.77 o 
  49   1   0       56.84       64.04     12.64 o 
   0   2   0    23572.00    25902.48    568.46 o 
   2   2   0    17205.86    19018.19    298.92 o 
   4   2   0    14441.07    16059.68    225.13 o 
   6   2   0      152.73       95.29      4.00 o 
   8   2   0       59.66       50.84      3.41 o 
  10   2   0      477.38      522.53     11.61 o 
  12   2   0    16876.78    17925.53    260.71 o 
  14   2   0     3871.22     3825.41     58.25 o 
  16   2   0     2855.97     2392.41     33.71 o 
  18   2   0     3359.50     3548.89     46.23 o 
  20   2   0      373.95      282.07      6.96 o 
  22   2   0     3307.12     3434.39     48.12 o 
  24   2   0      490.39      458.25      9.30 o 
  26   2   0       43.39       37.85      3.89 o 
  28   2   0       18.67       12.63      3.10 o 
  30   2   0     1372.85     1329.11     26.04 o 
  32   2   0     1256.62     1193.75     34.77 o 
  34   2   0     2333.85     2319.17     56.44 o 
  36   2   0     1072.85     1009.64     27.93 o 
  38   2   0      421.13      450.11     15.07 o 
  40   2   0        3.22       12.13      7.21 o 
  42   2   0       26.98       31.42      6.70 o 
  44   2   0        8.69       15.33      7.36 o 
  46   2   0      578.89      664.50     27.39 o 
  48   2   0      163.75      127.46     23.63 o 
   1   3   0        1.13        5.02      1.58 o 
   3   3   0       87.81       80.99      2.77 o 
   5   3   0      559.64      607.44      8.25 o 
   7   3   0     1259.43     1362.06     16.86 o 
   9   3   0      169.72      178.03      4.80 o 
  11   3   0      457.31      490.96      7.67 o 
  13   3   0        5.13        8.93      1.76 o 
  15   3   0     1538.33     1546.77     19.16 o 
  17   3   0      338.23      317.68      7.46 o 
  19   3   0      641.62      662.44      9.84 o 
  21   3   0      364.21      347.05      6.31 o 
  23   3   0      276.30      287.54      7.92 o 
  25   3   0        2.62        9.07      3.37 o 
  27   3   0      180.57      138.51      5.29 o 
  29   3   0      539.80      490.29     10.67 o 
  31   3   0        6.21       10.27      3.23 o 
  33   3   0      176.11      161.10      6.42 o 
  35   3   0      367.46      358.05     16.54 o 
  37   3   0      163.50      163.84     12.14 o 
  39   3   0        0.67       -1.71      4.95 o 
  41   3   0      112.69      144.85     11.51 o 
  43   3   0       28.03       39.13      9.63 o 
  45   3   0      276.98      329.76     14.72 o 
   0   4   0      681.97      792.66     24.90 o 
   2   4   0     9689.58     9952.91    132.30 o 
   4   4   0      604.43      599.62     13.63 o 
   6   4   0      665.59      648.87      8.09 o 
   8   4   0      129.95      132.93      6.58 o 
  10   4   0     2065.09     2008.31     35.78 o 
  12   4   0      269.88      242.54      9.59 o 
  14   4   0     3566.49     3559.81     65.81 o 
  16   4   0     1940.00     2011.76     43.95 o 
  18   4   0     1842.57     1637.95     46.06 o 
  20   4   0      504.36      517.09     11.20 o 
  22   4   0       71.39       70.33      7.42 o 
  24   4   0      650.19      488.64     19.89 o 
  26   4   0      117.86      115.64     11.86 o 
  28   4   0      183.41      165.00     14.50 o 
  30   4   0        1.55        0.83      6.60 o 
  32   4   0      816.65      913.92     33.49 o 
  34   4   0       89.33       70.22     15.57 o 
  36   4   0     1789.79     2045.39     67.10 o 
  38   4   0      445.75      488.11     36.84 o 
  40   4   0        3.45       17.26      9.74 o 
   1   5   0      206.04      199.17      4.41 o 
   3   5   0       86.72       91.13      5.80 o 
   5   5   0       29.27       23.08      4.80 o 
   7   5   0       35.87       24.61      5.10 o 
   9   5   0        2.33        2.67      3.97 o 
  11   5   0       19.75       17.97      5.17 o 
  13   5   0      272.76      283.80     12.14 o 
  15   5   0       46.93       44.87      5.78 o 
  17   5   0       54.07       78.34      7.92 o 
  19   5   0      152.43      165.69     11.84 o 
  21   5   0       36.18       40.73      7.11 o 
  23   5   0       16.86       19.06      6.79 o 
  25   5   0      100.89       87.05     10.37 o 
  27   5   0        1.50       -1.84      9.23 o 
  29   5   0      225.56      212.21     17.96 o 
  31   5   0      305.10      405.08     28.25 o 
  33   5   0        1.54        2.79      9.12 o 
   0   6   0     2535.10     2527.45    110.88 o 
   2   6   0     1279.07     1408.58     57.52 o 
   4   6   0       45.18       62.95     19.05 o 
   6   6   0      425.25      463.43     32.77 o 
   8   6   0      729.57      779.24     40.38 o 
  10   6   0      303.14      271.86     37.09 o 
  12   6   0      509.36      550.85     34.42 o 
  14   6   0     1249.45     1447.83     56.64 o 
  16   6   0      663.40      719.60     51.87 o 
  18   6   0      218.97      253.32     22.80 o 
  20   6   0       93.80      108.35      9.16 o 
  22   6   0       37.36       37.81      8.43 o 
 -51   1   1       79.97      100.10     16.52 o 
 -49   1   1       52.11       59.80     10.52 o 
 -47   1   1      850.43      951.56     28.76 o 
 -45   1   1      513.03      497.48     37.94 o 
 -43   1   1     1867.43     1945.42     41.64 o 
 -41   1   1      647.82      659.18     18.38 o 
 -39   1   1     1445.38     1440.95     30.85 o 
 -37   1   1        0.02       -0.01      3.88 o 
 -35   1   1      194.26      188.12      8.98 o 
 -33   1   1     2627.23     2543.86     40.09 o 
 -31   1   1    17378.65    17815.94    319.01 o 
 -29   1   1     2565.73     2476.29     37.44 o 
 -27   1   1      346.26      383.45      8.17 o 
 -25   1   1     4968.66     4696.73     64.91 o 
 -23   1   1      578.63      568.46     13.67 o 
 -21   1   1      146.81      123.33      5.93 o 
 -19   1   1    11931.43    12571.99    214.54 o 
 -17   1   1        6.63        8.56      3.90 o 
 -15   1   1        1.61       23.91      5.36 o 
 -13   1   1    33034.29    35379.32    766.32 o 
 -11   1   1     6852.05     7119.35     80.13 o 
  -9   1   1    44232.67    47751.44    895.89 o 
  -7   1   1      583.57      621.61      9.28 o 
  -5   1   1     9834.40     9337.67    106.89 o 
  -3   1   1     1144.11     1628.14     27.47 o 
  -1   1   1       74.82       29.51      1.56 o 
   1   1   1     4018.07     3954.72     68.45 o 
   3   1   1    63181.82    72477.41   1561.31 o 
   5   1   1     8203.92     8342.19     95.14 o 
   7   1   1     3568.66     3513.17     36.89 o 
   9   1   1    13344.24    14415.98    213.26 o 
  11   1   1     5093.95     5357.14     66.29 o 
  13   1   1     2760.19     3269.26     44.78 o 
  15   1   1     4697.06     4927.73     62.94 o 
  17   1   1     5514.64     5653.12     74.21 o 
  19   1   1     3191.08     2912.12     39.38 o 
  21   1   1    10507.62    10517.38    197.54 o 
  23   1   1       99.58      120.36      7.12 o 
  25   1   1       61.99       68.46      9.49 o 
  27   1   1      144.53      134.58      8.59 o 
  29   1   1      526.32      467.53     25.89 o 
  31   1   1     1152.25     1098.72     20.63 o 
  33   1   1      979.33      951.14     19.26 o 
  35   1   1      591.54      622.90     18.06 o 
  37   1   1      720.04      703.65     16.04 o 
  39   1   1      185.12      197.49     11.32 o 
  41   1   1      395.21      410.28     21.64 o 
  43   1   1      174.65      176.50     14.54 o 
  45   1   1      206.27      246.68     27.07 o 
  47   1   1      179.99      195.03     15.36 o 
  49   1   1      372.87      451.06     32.90 o 
 -48   2   1       16.90       17.21      8.05 o 
 -46   2   1        3.89        4.71      5.00 o 
 -44   2   1      129.73      139.57     13.48 o 
 -42   2   1        9.08       12.74      8.00 o 
 -40   2   1       75.26       63.45      6.73 o 
 -38   2   1      181.22      191.40     11.30 o 
 -36   2   1      390.37      360.17     13.10 o 
 -34   2   1        0.02       -0.30      3.54 o 
 -32   2   1      327.37      292.56     11.84 o 
 -30   2   1       30.60       35.37      4.76 o 
 -28   2   1      717.25      665.05     17.26 o 
 -26   2   1       69.37       69.15      4.87 o 
 -24   2   1     2125.16     2040.03     40.05 o 
 -22   2   1      825.26      853.22     12.98 o 
 -20   2   1      551.88      550.13     10.39 o 
 -18   2   1      296.53      235.44      5.31 o 
 -16   2   1      104.96       90.61      4.27 o 
 -14   2   1      689.04      673.41      9.07 o 
 -12   2   1       82.63      109.73      3.46 o 
 -10   2   1     6169.35     6955.98     91.19 o 
  -8   2   1      477.61      587.77      6.41 o 
  -6   2   1       52.85       76.92      3.70 o 
  -4   2   1      726.57      759.10     19.91 o 
  -2   2   1     1116.62     1127.94     16.26 o 
   0   2   1      185.88      168.26      3.75 o 
   2   2   1     1640.32     1592.38     33.44 o 
   4   2   1      153.29      149.21      3.87 o 
   6   2   1      418.31      387.03     10.29 o 
   8   2   1      235.39      234.13      8.20 o 
  10   2   1     8398.38     9275.86    117.85 o 
  12   2   1     4916.12     5087.19    103.31 o 
  14   2   1     5157.56     5508.12     66.70 o 
  16   2   1      456.50      476.93      9.67 o 
  18   2   1     1628.07     1620.13     28.91 o 
  20   2   1      287.42      265.35      9.82 o 
  22   2   1     1095.12     1063.73     18.60 o 
  24   2   1     2485.23     2326.77     45.15 o 
  26   2   1      225.63      194.67      6.62 o 
  28   2   1       61.07       50.10      5.61 o 
  30   2   1      137.93      125.29      7.18 o 
  32   2   1        0.54       -2.80      3.49 o 
  34   2   1       75.34       57.58      6.45 o 
  36   2   1       82.93       75.44      6.61 o 
  38   2   1      217.29      196.65     16.05 o 
  40   2   1      197.05      218.24     14.75 o 
  42   2   1      143.29      166.34     23.29 o 
  44   2   1       80.08      112.82     11.14 o 
  46   2   1       11.39       15.38      9.52 o 
  48   2   1      114.17      125.47     26.97 o 
 -45   3   1      260.30      296.81     14.04 o 
 -43   3   1     1594.30     1781.94     36.69 o 
 -41   3   1      631.61      579.87     56.18 o 
 -39   3   1      144.24      158.15     10.63 o 
 -37   3   1      426.83      457.57     18.09 o 
 -35   3   1       74.68      106.73      9.51 o 
 -33   3   1     1621.45     1573.18     35.30 o 
 -31   3   1     2546.98     2451.21     74.57 o 
 -29   3   1     4013.96     3856.70    115.38 o 
 -27   3   1     4457.63     4362.80    145.97 o 
 -25   3   1     1649.83     1556.81     27.55 o 
 -23   3   1      109.58      119.94      5.79 o 
 -21   3   1       28.13       17.47      2.73 o 
 -19   3   1       68.20       66.01      3.95 o 
 -17   3   1     2877.35     2770.63     36.23 o 
 -15   3   1     4072.33     4148.29     52.39 o 
 -13   3   1      624.43      516.87     11.23 o 
 -11   3   1      462.16      287.48      8.27 o 
  -9   3   1     6752.26     6891.73    121.48 o 
  -7   3   1    10833.22    11913.49    206.13 o 
  -5   3   1      863.48      866.99     15.05 o 
  -3   3   1      451.43      443.65      6.27 o 
  -1   3   1      436.13      400.51      5.68 o 
   1   3   1     2283.28     2256.08     23.46 o 
   3   3   1     2038.45     1975.00     19.84 o 
   5   3   1     5801.26     5688.35     63.05 o 
   7   3   1     2734.71     2675.94     27.43 o 
   9   3   1     6081.10     6390.64     74.47 o 
  11   3   1      110.40      103.96      3.55 o 
  13   3   1       56.20       52.00      3.20 o 
  15   3   1      316.21      297.49      6.77 o 
  17   3   1     3484.68     3459.70     43.72 o 
  19   3   1     2993.06     2888.85     40.17 o 
  21   3   1     1997.78     1805.44     26.92 o 
  23   3   1       13.03       16.62      4.21 o 
  25   3   1       65.65       35.58      4.96 o 
  27   3   1      120.65      131.89      6.51 o 
  29   3   1      234.92      235.17     10.01 o 
  31   3   1      244.05      217.50      8.33 o 
  33   3   1      153.74      168.25      6.93 o 
  35   3   1       84.71       84.50      7.53 o 
  37   3   1      165.73      169.92     15.65 o 
  39   3   1      999.96     1109.31     36.94 o 
  41   3   1       25.83       42.34      8.66 o 
  43   3   1       16.37       24.70      7.91 o 
  45   3   1       17.69       17.76      7.20 o 
 -42   4   1        3.32        5.44      7.86 o 
 -40   4   1       44.06       54.39     12.93 o 
 -38   4   1        3.60        7.03     10.64 o 
 -36   4   1        9.19      214.81    129.89 o 
 -34   4   1        3.09        4.94      8.80 o 
 -32   4   1       71.75      101.28     15.34 o 
 -30   4   1        0.08       13.04      7.41 o 
 -28   4   1       54.37       54.29      9.06 o 
 -26   4   1        0.14        0.17      2.31 o 
 -24   4   1      719.26      643.55     19.44 o 
 -22   4   1      126.70      108.70      7.02 o 
 -20   4   1      246.43      244.71      9.55 o 
 -18   4   1      200.32      165.24      7.78 o 
 -16   4   1      778.29      712.62     17.51 o 
 -14   4   1        1.82        0.78      3.13 o 
 -12   4   1      523.34      444.79     12.71 o 
 -10   4   1      101.08       94.91      6.32 o 
  -8   4   1      848.69      767.54     18.75 o 
  -6   4   1      184.30      230.08      9.58 o 
  -4   4   1      901.04      891.71     16.73 o 
  -2   4   1      768.90      685.67      8.86 o 
   0   4   1      412.17      427.36     10.90 o 
   2   4   1      173.76      176.10      6.13 o 
   4   4   1      920.67      938.45     14.37 o 
   6   4   1     3124.19     3067.59     53.28 o 
   8   4   1       82.67       99.59      4.70 o 
  10   4   1      816.63      796.33     26.01 o 
  12   4   1        1.25        0.08      1.51 o 
  14   4   1      152.09      133.71      5.33 o 
  16   4   1       58.48       58.62      3.05 o 
  18   4   1      139.73      118.67      4.42 o 
  20   4   1      249.17      207.32      6.20 o 
  22   4   1      512.15      411.14      9.40 o 
  24   4   1      724.41      657.18     14.69 o 
  26   4   1      210.13      165.35      8.81 o 
  28   4   1       26.37       15.62      4.54 o 
  30   4   1        2.43        4.56      5.57 o 
  32   4   1      296.09      317.10     24.10 o 
  34   4   1       62.78       77.41     14.03 o 
  36   4   1       49.33       44.35     18.22 o 
  38   4   1      121.88       94.88     15.97 o 
  40   4   1      114.77      112.11     15.31 o 
 -35   5   1      259.04      334.44     22.43 o 
 -33   5   1      301.48      341.43     23.08 o 
 -31   5   1      909.59      910.89     39.24 o 
 -29   5   1     1433.00     1507.24     51.53 o 
 -27   5   1       46.39       47.47      9.37 o 
 -25   5   1      651.94      626.69     19.42 o 
 -23   5   1     3396.15     3285.75     82.07 o 
 -21   5   1      403.94      364.64     14.65 o 
 -19   5   1      547.50      499.50     16.74 o 
 -17   5   1      834.53      769.29     24.72 o 
 -15   5   1     1934.47     1863.66     39.06 o 
 -13   5   1      311.02      273.69     13.17 o 
 -11   5   1     1197.51     1164.73     25.26 o 
  -9   5   1       11.70        3.74      4.48 o 
  -7   5   1      709.52      677.83     22.67 o 
  -5   5   1       71.29       78.87      6.92 o 
  -3   5   1      469.15      478.24     13.26 o 
  -1   5   1      126.10      132.33      6.38 o 
   1   5   1       54.72       62.90      2.98 o 
   3   5   1     1867.29     1790.85     40.93 o 
   5   5   1     9194.84     9184.35    167.49 o 
   7   5   1      413.81      404.25     13.71 o 
   9   5   1        0.09        2.06      3.90 o 
  11   5   1      506.46      486.72     13.85 o 
  13   5   1      453.65      444.75     14.62 o 
  15   5   1      500.75      465.78     14.51 o 
  17   5   1       87.58       91.08      8.51 o 
  19   5   1      897.69      914.22     23.38 o 
  21   5   1        5.26        5.73      5.26 o 
  23   5   1      100.09      147.48     12.98 o 
  25   5   1      397.37      436.45     19.29 o 
  27   5   1      300.40      350.89     21.32 o 
  29   5   1      214.33      245.58     21.86 o 
  31   5   1      521.51      572.13     39.86 o 
  33   5   1      161.07      215.38     32.09 o 
 -24   6   1      234.37      244.58     16.65 o 
 -22   6   1        0.24        4.75      9.04 o 
 -20   6   1      112.65      127.94      9.78 o 
 -18   6   1        5.66        0.23      4.68 o 
 -16   6   1        2.76       -7.36     14.07 o 
 -14   6   1       39.48       52.27     14.94 o 
 -12   6   1        0.12        1.56      8.62 o 
 -10   6   1       31.78       18.26     17.40 o 
  -8   6   1       60.29       52.57     15.64 o 
  -6   6   1      639.55      736.72     48.04 o 
  -4   6   1      601.49      611.62     30.18 o 
  -2   6   1       22.75       28.13     13.15 o 
   0   6   1      415.75      460.20     32.06 o 
   2   6   1      329.04      344.19     28.02 o 
   4   6   1       31.63       51.13     26.26 o 
   6   6   1      106.74      118.99     27.51 o 
   8   6   1      337.97      341.48     43.06 o 
  10   6   1        0.59        0.69      8.17 o 
  12   6   1      123.52      129.91     16.16 o 
  14   6   1       28.16       26.70     10.45 o 
  16   6   1      166.33      200.37     28.07 o 
  18   6   1      162.51      170.86     17.85 o 
  20   6   1      145.51      123.67     22.49 o 
  22   6   1       16.13       27.54     10.88 o 
 -52   0   2       32.60       37.68     14.05 o 
 -50   0   2      438.21      557.60     31.31 o 
 -48   0   2       12.75       24.96     18.94 o 
 -46   0   2       20.50       30.80     16.46 o 
 -44   0   2     1561.69     1785.95     70.56 o 
 -42   0   2     2396.22     2397.18    120.89 o 
 -40   0   2      461.46      482.66     37.16 o 
 -38   0   2     2162.63     2132.56    105.56 o 
 -36   0   2      245.00      208.89     17.54 o 
 -34   0   2     2157.57     2048.04     41.68 o 
 -32   0   2       43.23       52.37      5.65 o 
 -30   0   2     1655.65     1475.86     29.44 o 
 -28   0   2      223.44      218.16     14.25 o 
 -26   0   2     3523.42     3511.61     76.87 o 
 -24   0   2     3551.68     3735.76     84.58 o 
 -22   0   2     6418.73     6119.32    137.46 o 
 -20   0   2    16189.77    18203.95    383.73 o 
 -18   0   2    18405.05    20288.23    438.11 o 
 -16   0   2     6503.13     7815.47    130.55 o 
 -14   0   2     6119.19     7168.09    137.95 o 
 -12   0   2     7373.05     8471.48    140.09 o 
 -10   0   2    38886.64    43284.74    954.09 o 
  -8   0   2      344.03      604.23      9.15 o 
  -6   0   2    13843.88    14725.43    253.33 o 
  -4   0   2     6196.99     7301.44    108.68 o 
  -2   0   2    17216.42    20014.19    649.75 o 
   0   0   2     4545.23     5459.69     99.36 o 
   2   0   2    34163.81    37790.57   1130.56 o 
   4   0   2     2998.67     2501.87     42.18 o 
   6   0   2     2948.46     2416.11     47.23 o 
   8   0   2    41621.85    48237.67   1622.55 o 
  10   0   2     5973.72     6564.17    138.02 o 
  12   0   2     4771.87     4875.54    101.04 o 
  14   0   2      827.32      808.58     34.84 o 
  16   0   2     3320.76     2968.64     64.69 o 
  18   0   2     3737.12     3551.51     78.87 o 
  20   0   2     6402.15     6917.98    163.30 o 
  22   0   2      867.76      707.47     21.37 o 
  24   0   2     8559.80     8638.91    218.58 o 
  26   0   2      222.51      257.38     23.20 o 
  28   0   2     1114.62     1167.59     40.67 o 
  30   0   2     7641.51     8155.68    211.53 o 
  32   0   2       64.55       79.59     14.68 o 
  34   0   2     8696.80     9271.08    253.62 o 
  36   0   2     1936.98     2013.16     78.36 o 
  38   0   2     1160.29     1254.84     44.06 o 
  40   0   2      405.86      438.64     30.27 o 
  42   0   2      605.59      679.59     37.83 o 
  44   0   2        1.96       17.42     14.03 o 
  46   0   2       53.97       63.79     16.05 o 
  48   0   2      130.40      120.82     23.93 o 
 -51   1   2       31.30       29.47     11.63 o 
 -49   1   2        1.89       11.50      8.05 o 
 -47   1   2       13.36       18.33      6.56 o 
 -45   1   2        9.90        7.70      4.63 o 
 -43   1   2        5.23       10.76      5.93 o 
 -41   1   2       22.85       32.06      5.51 o 
 -39   1   2       71.27       58.58      6.26 o 
 -37   1   2       49.03       31.99      4.19 o 
 -35   1   2      176.88      153.66      9.27 o 
 -33   1   2     1054.91      892.08     23.82 o 
 -31   1   2      623.15      552.29     18.14 o 
 -29   1   2     2080.36     1828.00     46.40 o 
 -27   1   2     3870.94     3727.23     87.48 o 
 -25   1   2       22.07       31.24      1.70 o 
 -23   1   2      604.75      625.43     13.56 o 
 -21   1   2        9.69        4.30      2.99 o 
 -19   1   2      826.45      875.42     14.54 o 
 -17   1   2     1454.79     1345.72     16.93 o 
 -15   1   2       68.48       67.76      3.52 o 
 -13   1   2     7316.01     7460.24    110.92 o 
 -11   1   2     2769.11     2778.89     26.85 o 
  -9   1   2        8.22        3.92      1.20 o 
  -7   1   2      481.70      440.04      8.82 o 
  -5   1   2     3141.52     3174.20     67.47 o 
  -3   1   2    17820.87    18214.91    250.56 o 
  -1   1   2    16508.74    17986.96    426.20 o 
   1   1   2    48653.54    54422.30   1070.42 o 
   3   1   2     7003.02     7574.26    121.62 o 
   5   1   2    17399.27    18248.92    263.14 o 
   7   1   2     3370.45     3604.70     45.34 o 
   9   1   2     3086.34     3371.55     41.89 o 
  11   1   2     1928.80     2201.70     43.46 o 
  13   1   2     2321.23     2713.71     33.78 o 
  15   1   2      347.38      356.16      7.89 o 
  17   1   2       72.16       42.01      3.27 o 
  19   1   2        2.56        6.77      2.46 o 
  21   1   2      800.39      765.47     16.56 o 
  23   1   2     2580.06     2586.58     48.83 o 
  25   1   2      441.90      433.60     14.23 o 
  27   1   2       13.22       12.05      3.58 o 
  29   1   2      758.68      741.47     20.07 o 
  31   1   2      732.83      689.99     19.90 o 
  33   1   2     1006.95      931.53     25.33 o 
  35   1   2      273.96      290.46     14.15 o 
  37   1   2       13.80       15.97      5.65 o 
  39   1   2      366.66      378.47     15.32 o 
  41   1   2      153.88      152.24      9.03 o 
  43   1   2       27.27       23.27     10.56 o 
  45   1   2       14.74        7.01      7.83 o 
  47   1   2       41.35       49.80     11.50 o 
 -50   2   2       68.61       81.49     13.06 o 
 -48   2   2       56.29       71.56      9.34 o 
 -46   2   2      247.89      266.75     14.64 o 
 -44   2   2      835.01      915.20     24.88 o 
 -42   2   2      648.81      665.32     21.06 o 
 -40   2   2     1861.56     1630.32    183.45 o 
 -38   2   2     1929.19     1927.68     36.78 o 
 -36   2   2        1.69        1.80      3.19 o 
 -34   2   2       40.49       41.50      6.71 o 
 -32   2   2      823.73      752.69     21.27 o 
 -30   2   2      546.99      516.18     13.57 o 
 -28   2   2     3662.01     3584.08     95.18 o 
 -26   2   2     3802.42     3776.35     54.24 o 
 -24   2   2     1035.48      956.27     20.22 o 
 -22   2   2    14341.89    14631.36    258.45 o 
 -20   2   2     2219.63     2223.15     30.57 o 
 -18   2   2       74.56       69.47      3.08 o 
 -16   2   2        4.57        1.91      1.19 o 
 -14   2   2     6312.18     6814.90     88.67 o 
 -12   2   2     4152.19     4022.71     82.11 o 
 -10   2   2     2580.37     2673.70     36.24 o 
  -8   2   2       18.86       54.93      2.87 o 
  -6   2   2      750.29      622.77      9.16 o 
  -4   2   2     2272.08     2117.34     67.57 o 
  -2   2   2       27.99       27.85      1.82 o 
   0   2   2      283.19      392.32      7.53 o 
   2   2   2     1596.50     1625.75     21.84 o 
   4   2   2      992.05     1340.31     15.52 o 
   6   2   2      703.43      617.95     10.39 o 
   8   2   2     5539.07     5632.70     67.27 o 
  10   2   2       23.83       16.99      2.26 o 
  12   2   2     3220.42     3001.14     48.91 o 
  14   2   2       66.69       48.79      4.31 o 
  16   2   2       78.70       65.84      4.07 o 
  18   2   2       63.93       49.44      5.09 o 
  20   2   2     4821.96     4706.45     85.55 o 
  22   2   2     3536.07     3531.96     52.84 o 
  24   2   2     2819.29     2568.54     41.55 o 
  26   2   2      634.20      564.88     12.83 o 
  28   2   2        3.59        8.88      3.18 o 
  30   2   2      322.23      306.44     14.88 o 
  32   2   2      371.32      362.23     13.36 o 
  34   2   2      399.68      345.43     12.12 o 
  36   2   2     2536.35     2688.83     53.01 o 
  38   2   2      844.53      808.07     32.90 o 
  40   2   2      305.53      297.20     14.87 o 
  42   2   2      944.88     1058.67     43.65 o 
  44   2   2       12.69        5.24      8.40 o 
  46   2   2       14.38        3.81      7.89 o 
 -47   3   2        0.10        0.36      5.26 o 
 -45   3   2       16.74       20.25      5.66 o 
 -43   3   2      389.72      412.76     20.90 o 
 -41   3   2       47.72       54.65      7.66 o 
 -39   3   2       54.35       50.99      6.61 o 
 -37   3   2        0.41       -1.06      3.98 o 
 -35   3   2      608.72      556.28     20.35 o 
 -33   3   2       85.76       82.37      6.93 o 
 -31   3   2       86.75       78.76      6.20 o 
 -29   3   2       71.09       71.06      4.85 o 
 -27   3   2     1025.65      953.07     25.46 o 
 -25   3   2      130.47      101.58      4.91 o 
 -23   3   2      268.16      230.52      7.52 o 
 -21   3   2      394.48      355.29      9.15 o 
 -19   3   2       77.88       83.61      5.53 o 
 -17   3   2      106.16      103.81      7.02 o 
 -15   3   2       50.60       46.54      3.94 o 
 -13   3   2     1482.42     1540.91     24.99 o 
 -11   3   2     2339.12     2368.45     35.59 o 
  -9   3   2      861.01      920.57     17.89 o 
  -7   3   2      764.38      761.42     15.79 o 
  -5   3   2      779.29      869.80     28.65 o 
  -3   3   2      186.75      202.07      3.61 o 
  -1   3   2        5.22        2.46      1.41 o 
   1   3   2      807.95      783.88      9.19 o 
   3   3   2      149.42      164.51      4.41 o 
   5   3   2      116.97      109.20      3.10 o 
   7   3   2        4.69        9.98      2.38 o 
   9   3   2      370.06      399.08      8.59 o 
  11   3   2      272.50      280.73      8.03 o 
  13   3   2      204.04      213.87      5.64 o 
  15   3   2       87.28       93.24      4.14 o 
  17   3   2      479.48      436.29     10.70 o 
  19   3   2       75.89       66.11      4.60 o 
  21   3   2      482.53      504.52     11.94 o 
  23   3   2     1965.65     1770.38     30.19 o 
  25   3   2        4.02       -0.15      3.36 o 
  27   3   2       46.59       40.89      5.32 o 
  29   3   2      146.81      127.11      8.62 o 
  31   3   2      261.76      229.28     10.73 o 
  33   3   2        2.62        4.32      3.77 o 
  35   3   2      550.20      558.44     27.44 o 
  37   3   2       18.81       24.33      9.33 o 
  39   3   2       67.79       57.29     11.88 o 
  41   3   2       42.96       50.93      8.16 o 
  43   3   2        6.95       16.99      7.86 o 
 -42   4   2        6.21        2.99      7.52 o 
 -40   4   2     1723.54     2071.30     77.42 o 
 -38   4   2      490.38      559.94     28.03 o 
 -36   4   2      318.45      357.31     39.50 o 
 -34   4   2      274.10      314.05     20.18 o 
 -32   4   2      191.22      176.75     17.42 o 
 -30   4   2        0.57       -1.91      6.95 o 
 -28   4   2     2195.72     2368.95     63.95 o 
 -26   4   2     2863.48     2952.17     79.69 o 
 -24   4   2      542.87      548.78     15.73 o 
 -22   4   2      511.32      415.04     14.83 o 
 -20   4   2     1579.63     1446.79     25.71 o 
 -18   4   2       81.47       83.82      7.09 o 
 -16   4   2        2.66        4.89      3.74 o 
 -14   4   2      519.98      461.11     13.05 o 
 -12   4   2     1247.63     1246.70     22.56 o 
 -10   4   2     1608.97     1486.94     26.43 o 
  -8   4   2       13.31       -2.03      3.94 o 
  -6   4   2     2325.20     2420.28     40.95 o 
  -4   4   2      238.96      258.55     10.19 o 
  -2   4   2      195.76      176.42      8.31 o 
   0   4   2       86.95      103.12      5.72 o 
   2   4   2      909.58      897.27     12.55 o 
   4   4   2      238.61      233.27      7.26 o 
   6   4   2     1522.02     1498.05     18.78 o 
   8   4   2      635.27      622.55     10.00 o 
  10   4   2      250.56      224.39      5.67 o 
  12   4   2       14.30       11.58      2.57 o 
  14   4   2      423.30      438.62      8.59 o 
  16   4   2       24.22       16.91      3.41 o 
  18   4   2      770.51      687.08     11.45 o 
  20   4   2      248.30      255.38      7.11 o 
  22   4   2     1995.55     1749.62     28.53 o 
  24   4   2     1329.84     1233.77     26.15 o 
  26   4   2      396.40      441.43     19.63 o 
  28   4   2      126.91      136.14      6.66 o 
  30   4   2       64.35       71.42      7.05 o 
  32   4   2      551.63      535.36     25.85 o 
  34   4   2      525.25      520.53     31.55 o 
  36   4   2     1240.10     1449.74     49.42 o 
  38   4   2      290.84      369.52     25.54 o 
 -35   5   2        1.64        9.79      9.11 o 
 -33   5   2      254.67      274.90     21.49 o 
 -31   5   2      145.88      200.75     29.31 o 
 -29   5   2      690.09      750.72     27.03 o 
 -27   5   2        1.71       -2.22      8.65 o 
 -25   5   2       74.38       71.38     11.15 o 
 -23   5   2       12.39       14.92      6.11 o 
 -21   5   2        3.40        5.40      5.24 o 
 -19   5   2       64.54       55.55      9.32 o 
 -17   5   2      129.93      132.05      9.20 o 
 -15   5   2       71.77       68.75      7.21 o 
 -13   5   2      195.26      166.69     13.08 o 
 -11   5   2      101.27      112.36      8.01 o 
  -9   5   2       57.59       54.16      6.33 o 
  -7   5   2      305.49      295.95      9.67 o 
  -5   5   2      181.84      192.93     11.55 o 
  -3   5   2       13.81       15.19      4.44 o 
  -1   5   2      761.07      716.15     19.90 o 
   1   5   2       12.70        9.12      1.91 o 
   3   5   2      562.06      525.11     21.82 o 
   5   5   2      830.19      748.54     16.72 o 
   7   5   2        0.50        0.38      1.78 o 
   9   5   2       91.47       81.19      5.98 o 
  11   5   2        0.79       -1.74      4.20 o 
  13   5   2        3.19       -2.80      4.63 o 
  15   5   2      417.98      394.50     23.49 o 
  17   5   2       18.18       18.20      5.81 o 
  19   5   2        7.01        8.02      4.94 o 
  21   5   2      290.72      285.34     14.02 o 
  23   5   2      134.91      141.21     20.60 o 
  25   5   2        1.42       -1.61      8.28 o 
  27   5   2       13.51        5.84      9.69 o 
  29   5   2        2.91        5.75      9.66 o 
  31   5   2       11.20        1.94      9.95 o 
 -24   6   2      628.37      673.19     37.23 o 
 -22   6   2       29.58       24.73      8.26 o 
 -20   6   2      572.23      537.03     25.75 o 
 -18   6   2       12.27       15.00      6.78 o 
 -16   6   2       75.21       77.46     12.62 o 
 -14   6   2       47.93       34.15     11.76 o 
 -12   6   2      177.24      185.16     18.50 o 
 -10   6   2        6.98       15.27     11.07 o 
  -8   6   2      467.25      511.21     26.73 o 
  -6   6   2      575.24      648.03     44.64 o 
  -4   6   2      175.57      218.65     34.05 o 
  -2   6   2        6.36       12.09     13.61 o 
   0   6   2      643.65      612.87     44.48 o 
   2   6   2        5.38       -3.16      8.16 o 
   4   6   2       34.65       55.56     20.36 o 
   6   6   2      405.57      442.12     30.92 o 
   8   6   2       53.11       40.68     14.23 o 
  10   6   2      151.05      172.23     20.03 o 
  12   6   2      112.12      125.04     15.87 o 
  14   6   2       95.86      116.82     15.94 o 
  16   6   2        4.95       -0.36      8.82 o 
  18   6   2       26.04       39.09     43.99 o 
  20   6   2       74.73       71.51     22.32 o 
 -51   1   3     1530.01     1755.05     66.81 o 
 -49   1   3       61.91       55.76     11.09 o 
 -47   1   3       85.00       80.80      8.73 o 
 -45   1   3      843.92      861.50     30.98 o 
 -43   1   3       98.74       96.71      8.21 o 
 -41   1   3      971.95      962.42     24.27 o 
 -39   1   3      173.17      189.02      8.50 o 
 -37   1   3       22.14       16.15      4.88 o 
 -35   1   3     2747.38     2633.10     96.45 o 
 -33   1   3      286.23      272.03      8.23 o 
 -31   1   3      413.66      406.35      9.95 o 
 -29   1   3     1635.06     1516.60     40.91 o 
 -27   1   3       24.17       23.47      3.05 o 
 -25   1   3      363.67      233.87      6.80 o 
 -23   1   3     8123.67     8014.70    118.91 o 
 -21   1   3     1096.32      920.02     13.40 o 
 -19   1   3        3.83        2.58      2.19 o 
 -17   1   3     3858.89     4226.86     56.31 o 
 -15   1   3      447.36      403.69      6.12 o 
 -13   1   3       91.56       67.23      1.77 o 
 -11   1   3    12453.88    13061.69    171.57 o 
  -9   1   3     1734.45     1903.09     19.25 o 
  -7   1   3     8873.79     9409.15    185.74 o 
  -5   1   3     9383.23    10841.96    133.80 o 
  -3   1   3     4049.90     3936.61     61.78 o 
  -1   1   3    60113.63    71650.61   1555.63 o 
   1   1   3    11012.41    11114.31    141.90 o 
   3   1   3    29961.95    34342.41    597.70 o 
   5   1   3    20568.67    21515.49    358.86 o 
   7   1   3     6362.80     6311.04     96.51 o 
   9   1   3     1203.75     1146.65     15.08 o 
  11   1   3    26057.03    28958.93    539.37 o 
  13   1   3       11.27       15.88      3.99 o 
  15   1   3     1816.08     2361.45     32.37 o 
  17   1   3       48.81       57.68      7.58 o 
  19   1   3       11.51        5.12      2.80 o 
  21   1   3        5.54       20.20      6.34 o 
  23   1   3     3295.75     3388.72     60.54 o 
  25   1   3     1614.39     1609.54     34.46 o 
  27   1   3     5070.46     5156.64    100.21 o 
  29   1   3     5697.09     5835.52    106.05 o 
  31   1   3       12.70       13.41      4.70 o 
  33   1   3     2286.00     2334.05     39.83 o 
  35   1   3        3.29       11.71      6.20 o 
  37   1   3     1960.52     2016.76     38.93 o 
  39   1   3     1909.28     1999.67     43.84 o 
  41   1   3     1794.98     1874.13     44.94 o 
  43   1   3       36.71       23.59     11.31 o 
  45   1   3     1213.70     1401.42     41.61 o 
  47   1   3       82.40       54.07     23.91 o 
 -50   2   3        1.27        0.25      5.95 o 
 -48   2   3      203.74      210.40     12.89 o 
 -46   2   3       11.08        8.70      5.56 o 
 -44   2   3       40.93       42.66      7.00 o 
 -42   2   3       48.53       42.04      8.40 o 
 -40   2   3       15.46        7.44      6.31 o 
 -38   2   3      178.57      149.76      7.77 o 
 -36   2   3      336.67      307.35     10.21 o 
 -34   2   3      573.46      508.93     19.13 o 
 -32   2   3     1851.27     1677.26     48.14 o 
 -30   2   3     7944.98     7539.75    203.37 o 
 -28   2   3        8.07       14.21      3.93 o 
 -26   2   3     4113.96     3878.27     64.48 o 
 -24   2   3      200.62      179.97      6.01 o 
 -22   2   3      402.90      414.14     14.64 o 
 -20   2   3     2012.97     2036.49     28.06 o 
 -18   2   3     2432.80     2325.72     26.54 o 
 -16   2   3     3494.05     3482.43     38.12 o 
 -14   2   3     2799.63     2723.27     32.08 o 
 -12   2   3      473.16      399.55      9.75 o 
 -10   2   3      578.13      652.07     10.82 o 
  -8   2   3     6620.55     7207.84    109.18 o 
  -6   2   3      410.57      502.72      7.25 o 
  -4   2   3        2.37        2.66      1.12 o 
  -2   2   3       39.82       85.77      5.49 o 
   0   2   3     5813.53     6406.70     78.58 o 
   2   2   3     9529.45    10594.10    135.93 o 
   4   2   3     6319.82     6691.59     98.09 o 
   6   2   3      142.96      176.90      6.62 o 
   8   2   3     7286.21     7323.91    137.05 o 
  10   2   3     2214.84     2198.58     26.55 o 
  12   2   3     1099.65     1148.21     17.39 o 
  14   2   3     2777.44     2646.91     48.81 o 
  16   2   3      645.91      658.10     14.31 o 
  18   2   3      498.65      505.94     10.34 o 
  20   2   3       13.54        6.20      3.09 o 
  22   2   3      551.10      554.93     15.92 o 
  24   2   3      371.77      314.63      9.49 o 
  26   2   3      976.77      801.07     18.37 o 
  28   2   3      550.45      485.78     12.97 o 
  30   2   3       47.76       45.35      5.01 o 
  32   2   3        7.68        8.46      4.80 o 
  34   2   3      213.52      197.93     10.34 o 
  36   2   3      139.75      135.09     10.29 o 
  38   2   3       13.34        7.84      4.26 o 
  40   2   3       25.27       19.99      8.84 o 
  42   2   3       15.80        6.46      6.35 o 
  44   2   3      530.25      667.02     30.03 o 
 -47   3   3        0.17        5.74      4.19 o 
 -45   3   3        1.08        3.08      5.17 o 
 -43   3   3      330.98      344.42     20.35 o 
 -41   3   3      104.21      106.70      8.86 o 
 -39   3   3      244.35      231.08      9.67 o 
 -37   3   3     1394.10     1397.73     33.22 o 
 -35   3   3      108.96      104.89      7.89 o 
 -33   3   3       15.87       19.84      4.05 o 
 -31   3   3      166.44      163.94      6.80 o 
 -29   3   3        6.46       10.33      3.54 o 
 -27   3   3      658.95      588.00     19.81 o 
 -25   3   3      327.31      308.75      9.13 o 
 -23   3   3     1124.27     1045.55     31.06 o 
 -21   3   3      342.35      321.86      8.69 o 
 -19   3   3     3523.31     3636.01     58.89 o 
 -17   3   3      441.29      447.87     10.45 o 
 -15   3   3        5.89        6.24      2.45 o 
 -13   3   3      159.14      144.77      6.61 o 
 -11   3   3      287.71      273.10      9.25 o 
  -9   3   3    10872.61    11886.41    238.97 o 
  -7   3   3     4420.60     4419.46     60.17 o 
  -5   3   3       29.47      141.24     16.08 o 
  -3   3   3     5196.76     5156.71     63.52 o 
  -1   3   3       96.25      127.09      5.83 o 
   1   3   3       11.35       11.73      2.28 o 
   3   3   3      920.52      909.55     18.23 o 
   5   3   3     4744.50     4700.52     57.20 o 
   7   3   3     5467.47     5457.35     99.91 o 
   9   3   3     4049.72     4092.59     52.09 o 
  11   3   3       32.84       21.83      3.34 o 
  13   3   3      481.14      437.02     12.19 o 
  15   3   3      969.09      914.75     16.10 o 
  17   3   3       51.88       65.92      4.55 o 
  19   3   3     1561.09     1458.20     24.29 o 
  21   3   3      200.08      169.40      7.04 o 
  23   3   3        8.03        0.43      2.41 o 
  25   3   3     3614.76     3324.99     72.35 o 
  27   3   3     4479.97     4180.56     85.44 o 
  29   3   3      876.05      825.67     20.84 o 
  31   3   3     1329.71     1347.97     26.55 o 
  33   3   3       15.33       25.43      4.67 o 
  35   3   3       88.94       74.62     18.74 o 
  37   3   3       83.88       65.76     21.06 o 
  39   3   3      682.37      725.33     38.22 o 
  41   3   3      848.77      903.83     59.40 o 
 -42   4   3      160.79      191.22     21.51 o 
 -40   4   3        6.84        8.11      7.95 o 
 -38   4   3       98.93      120.14     14.59 o 
 -36   4   3      239.76      247.94     18.93 o 
 -34   4   3        4.30       15.87      8.36 o 
 -32   4   3      138.26      139.01     12.60 o 
 -30   4   3       16.36       14.38      8.97 o 
 -28   4   3      309.58      329.30     20.99 o 
 -26   4   3      978.32      917.01     20.27 o 
 -24   4   3      297.77      311.03     15.00 o 
 -22   4   3     2579.38     2430.25     64.36 o 
 -20   4   3       19.35       28.15      6.04 o 
 -18   4   3      417.52      429.79     13.20 o 
 -16   4   3      247.43      213.26      8.95 o 
 -14   4   3      147.19      115.41     12.79 o 
 -12   4   3        4.69        1.33      3.48 o 
 -10   4   3       58.27       81.60      5.90 o 
  -8   4   3     1602.48     1530.35     27.70 o 
  -6   4   3      997.29      995.20     22.68 o 
  -4   4   3        1.55        5.97      3.60 o 
  -2   4   3      114.28      100.54      9.77 o 
   0   4   3      456.26      436.81     12.37 o 
   2   4   3     1625.44     1552.93     41.25 o 
   4   4   3      261.51      273.28      8.43 o 
   6   4   3     1922.48     1948.29     38.59 o 
   8   4   3      383.92      382.10      7.32 o 
  10   4   3      710.50      706.48     14.65 o 
  12   4   3      239.67      216.35      6.47 o 
  14   4   3      583.72      567.91     13.49 o 
  16   4   3      109.90      109.46      4.94 o 
  18   4   3       13.55       12.65      3.15 o 
  20   4   3        6.02        3.48      3.18 o 
  22   4   3      595.96      536.72     13.37 o 
  24   4   3       17.59       15.50      3.80 o 
  26   4   3        9.80        6.27      3.39 o 
  28   4   3       58.10       47.16      8.06 o 
  30   4   3       53.94       47.46      5.32 o 
  32   4   3       12.44       12.54      5.20 o 
  34   4   3      112.85      113.20     26.08 o 
  36   4   3      182.66      212.90     21.32 o 
  38   4   3      152.05      247.15     35.96 o 
 -35   5   3       45.64       40.53     12.42 o 
 -33   5   3      140.34      184.18     20.85 o 
 -31   5   3      110.97       97.07     14.47 o 
 -29   5   3      104.18       92.08     13.35 o 
 -27   5   3        0.11        0.48      9.06 o 
 -25   5   3     1136.72     1142.05     52.78 o 
 -23   5   3       53.85       59.49      6.62 o 
 -21   5   3       10.27        6.59      4.14 o 
 -19   5   3      187.41      197.88     15.53 o 
 -17   5   3      205.42      203.04      9.51 o 
 -15   5   3     1044.94     1006.50     27.28 o 
 -13   5   3      101.82      109.11      9.22 o 
 -11   5   3      201.77      200.89     10.76 o 
  -9   5   3     1204.29     1234.50     27.03 o 
  -7   5   3     3266.81     3232.15     75.72 o 
  -5   5   3     1280.56     1322.30     35.01 o 
  -3   5   3      516.90      562.84     15.81 o 
  -1   5   3      461.38      492.44     13.52 o 
   1   5   3       69.30       86.62     20.44 o 
   3   5   3     4415.04     4313.56    138.71 o 
   5   5   3      879.33      795.09     19.64 o 
   7   5   3      499.05      507.32     18.77 o 
   9   5   3     1187.46     1158.39     26.13 o 
  11   5   3      969.63      935.57     29.28 o 
  13   5   3     1012.61      979.85     32.51 o 
  15   5   3      158.66      193.12     17.22 o 
  17   5   3       28.63       22.20      5.12 o 
  19   5   3       81.96      107.74      7.89 o 
  21   5   3      993.18     1070.65     25.15 o 
  23   5   3      616.99      643.13     20.84 o 
  25   5   3      615.04      608.09     27.03 o 
  27   5   3      646.60      683.34     29.26 o 
  29   5   3      203.73      197.95     28.70 o 
  31   5   3       74.29       45.58     37.88 o 
 -24   6   3       86.70       94.26     15.50 o 
 -22   6   3      252.54      255.25     18.94 o 
 -20   6   3       37.08       42.61      8.64 o 
 -18   6   3      330.90      361.94     24.19 o 
 -16   6   3      174.85      199.45     12.44 o 
 -14   6   3       36.24       18.21      5.96 o 
 -12   6   3      109.77      120.49     26.20 o 
 -10   6   3        0.06       12.62     11.41 o 
  -8   6   3      117.31      132.22     17.21 o 
  -6   6   3       51.61       55.65     12.16 o 
  -4   6   3       18.92        5.28     11.46 o 
  -2   6   3       36.66       18.10     19.62 o 
   0   6   3       26.93       13.21     15.26 o 
   2   6   3       19.79       13.85     21.25 o 
   4   6   3        3.38        3.14      9.68 o 
   6   6   3      230.13      278.52     26.24 o 
   8   6   3       97.58       83.38     24.06 o 
  10   6   3      101.58       84.25     23.73 o 
  12   6   3       74.07       68.54     18.34 o 
  14   6   3      286.20      306.61     28.96 o 
  16   6   3        0.00        0.85     13.01 o 
  18   6   3       35.39       33.55     19.80 o 
 -52   0   4       63.42       97.24     27.32 o 
 -50   0   4      340.77      400.42     26.52 o 
 -48   0   4     1175.00     1395.89     50.36 o 
 -46   0   4       99.59       86.86     22.29 o 
 -44   0   4      181.73      143.40     18.37 o 
 -42   0   4      921.39      825.20     49.59 o 
 -40   0   4       44.61       22.50      5.38 o 
 -38   0   4     1014.64      813.27     19.45 o 
 -36   0   4     2618.99     2442.25     49.50 o 
 -34   0   4     1979.82     2002.41     60.05 o 
 -32   0   4     1118.16     1052.55     23.24 o 
 -30   0   4        0.46       -0.16      6.98 o 
 -28   0   4      360.06      330.29     14.13 o 
 -26   0   4     2325.46     2460.39     42.39 o 
 -24   0   4     8171.08     8212.74    149.29 o 
 -22   0   4      357.43      285.74      7.41 o 
 -20   0   4    26506.79    28805.97    684.61 o 
 -18   0   4      279.12      449.81      8.90 o 
 -16   0   4    13593.52    15502.77    259.42 o 
 -14   0   4     6198.78     6915.81     95.60 o 
 -12   0   4     2035.79     2331.13     29.35 o 
 -10   0   4     8977.94    10659.56    188.01 o 
  -8   0   4    39052.79    42744.13   1111.56 o 
  -6   0   4       27.17      203.59     34.93 o 
  -4   0   4    27850.90    31370.12    911.59 o 
  -2   0   4    82339.86    95012.13   3948.52 o 
   0   0   4    43402.91    49634.34   1670.60 o 
   2   0   4    16642.02    18322.58    528.32 o 
   4   0   4     7213.51     7958.60    166.10 o 
   6   0   4      610.34      629.04     15.60 o 
   8   0   4    23847.69    25697.73    724.79 o 
  10   0   4     5228.35     5196.69    112.71 o 
  12   0   4      825.77     1122.80     53.56 o 
  14   0   4    16812.67    18607.73    508.49 o 
  16   0   4     8430.56     9266.14    220.01 o 
  18   0   4        1.65        5.94      9.87 o 
  20   0   4     4301.52     4556.47    111.50 o 
  22   0   4        9.94       -1.33      6.22 o 
  24   0   4      586.30      578.30     26.68 o 
  26   0   4     4365.53     4476.68    112.85 o 
  28   0   4     1606.30     1679.80     49.88 o 
  30   0   4      789.51      768.16     30.51 o 
  32   0   4      797.46      853.97     38.43 o 
  34   0   4       13.47       21.75     10.42 o 
  36   0   4      821.77      867.62     41.98 o 
  38   0   4       35.17       26.50     18.74 o 
  40   0   4      586.64      710.33     41.10 o 
  42   0   4      302.00      352.26     35.50 o 
  44   0   4     1249.21     1403.37     56.68 o 
  46   0   4      169.51      167.70     26.51 o 
 -53   1   4       46.76       52.61     14.10 o 
 -51   1   4      100.41      106.12     20.56 o 
 -49   1   4      298.94      373.15     22.34 o 
 -47   1   4       16.32       17.63      7.09 o 
 -45   1   4      731.63      789.77     25.19 o 
 -43   1   4      162.13      183.97     11.28 o 
 -41   1   4       46.28       29.72      6.04 o 
 -39   1   4       45.78       41.57      6.18 o 
 -37   1   4      448.44      357.79     12.57 o 
 -35   1   4      194.75      187.42      8.35 o 
 -33   1   4      487.35      373.84     10.92 o 
 -31   1   4      232.11      201.13     10.59 o 
 -29   1   4       12.84       13.40      4.03 o 
 -27   1   4      339.54      329.40      9.29 o 
 -25   1   4      277.80      280.33      8.07 o 
 -23   1   4       33.81       52.24      3.84 o 
 -21   1   4     1352.92     1344.31     31.08 o 
 -19   1   4       21.74       12.76      3.21 o 
 -17   1   4     2277.40     2483.93     27.72 o 
 -15   1   4      186.44      220.94      8.17 o 
 -13   1   4       16.12       36.54      2.52 o 
 -11   1   4     2071.76     2146.64     22.87 o 
  -9   1   4     4587.09     4677.97     51.41 o 
  -7   1   4      448.51      453.42      9.36 o 
  -5   1   4     1002.58      958.19     19.17 o 
  -3   1   4      293.52      322.38      9.57 o 
  -1   1   4     3686.26     3996.13     57.08 o 
   1   1   4       64.26       91.87      5.35 o 
   3   1   4      407.93      539.84      8.76 o 
   5   1   4     6150.27     6426.31     86.83 o 
   7   1   4      387.34      396.77      7.47 o 
   9   1   4       99.42      115.96      5.06 o 
  11   1   4     2125.85     2193.43     29.93 o 
  13   1   4     1760.06     1919.08     26.37 o 
  15   1   4      189.13      205.94      7.26 o 
  17   1   4      206.65      190.30      8.19 o 
  19   1   4     1118.34     1162.91     26.87 o 
  21   1   4      117.79      117.72      8.98 o 
  23   1   4       10.70       12.81      5.97 o 
  25   1   4      133.71      128.76     10.60 o 
  27   1   4      727.15      666.47     23.81 o 
  29   1   4      949.35      987.65     27.79 o 
  31   1   4     1310.15     1245.02     27.89 o 
  33   1   4      571.08      569.91     16.26 o 
  35   1   4      196.71      201.89     13.60 o 
  37   1   4        2.94       -0.39      4.75 o 
  39   1   4        1.60       -0.07      5.55 o 
  41   1   4      131.54      118.57     20.16 o 
  43   1   4       12.91        9.69      6.79 o 
  45   1   4       59.79       29.99     14.34 o 
 -50   2   4       47.56       52.07      7.44 o 
 -48   2   4      349.77      355.61     20.01 o 
 -46   2   4       54.60       53.53      7.30 o 
 -44   2   4       27.97       27.02      6.83 o 
 -42   2   4        1.12        1.36      4.70 o 
 -40   2   4      501.51      447.04     13.46 o 
 -38   2   4     1421.60     1361.15     27.30 o 
 -36   2   4      452.15      442.15     13.45 o 
 -34   2   4     1389.89     1301.11     28.80 o 
 -32   2   4     5522.43     5344.17    155.15 o 
 -30   2   4       37.81       37.89      4.70 o 
 -28   2   4     5205.14     4780.90    128.32 o 
 -26   2   4      831.03      767.75     22.84 o 
 -24   2   4     1978.31     1892.04     38.53 o 
 -22   2   4     2148.99     2073.70     31.06 o 
 -20   2   4     1094.27      912.99     16.13 o 
 -18   2   4     1031.43      915.90     11.70 o 
 -16   2   4      920.45      915.27      9.62 o 
 -14   2   4     2700.44     2595.94     32.64 o 
 -12   2   4       16.15       14.89      2.06 o 
 -10   2   4       24.23       37.72      2.98 o 
  -8   2   4      162.66      368.34     30.51 o 
  -6   2   4    14715.82    16111.63    230.29 o 
  -4   2   4    33661.34    39010.45    711.56 o 
  -2   2   4     5685.34     5604.09     69.77 o 
   0   2   4      262.34      279.35     24.93 o 
   2   2   4    12646.16    13680.66    192.58 o 
   4   2   4     2497.08     2675.99     47.17 o 
   6   2   4     4907.62     5239.45     64.43 o 
   8   2   4     1673.88     1465.43     22.55 o 
  10   2   4     6026.61     5865.06    110.07 o 
  12   2   4     9420.81     9746.60    147.98 o 
  14   2   4     3506.83     3418.19     51.22 o 
  16   2   4     2854.31     2805.14     48.77 o 
  18   2   4     1471.96     1406.55     23.38 o 
  20   2   4      364.24      315.38      9.39 o 
  22   2   4      524.38      490.76     15.03 o 
  24   2   4      470.10      382.67     11.92 o 
  26   2   4       30.99       54.90      8.40 o 
  28   2   4      316.61      332.91     14.24 o 
  30   2   4     2548.55     2526.91     49.17 o 
  32   2   4     2177.83     2219.13     42.51 o 
  34   2   4       11.09       11.43      5.33 o 
  36   2   4      144.15      148.40      9.58 o 
  38   2   4      224.70      238.02     19.11 o 
  40   2   4       54.04       50.88     16.34 o 
  42   2   4       84.90       74.03     17.65 o 
  44   2   4      240.94      240.30     25.92 o 
 -47   3   4       16.29       30.94     14.64 o 
 -45   3   4      433.07      453.58     25.33 o 
 -43   3   4      219.10      229.49     11.92 o 
 -41   3   4       28.79       29.30      5.90 o 
 -39   3   4      467.42      487.44     22.97 o 
 -37   3   4       23.81       25.67      5.63 o 
 -35   3   4       29.78       34.84      7.87 o 
 -33   3   4       58.69       53.44      5.84 o 
 -31   3   4      267.54      234.87     10.52 o 
 -29   3   4      295.67      269.91     11.20 o 
 -27   3   4      257.58      247.54     18.26 o 
 -25   3   4     1257.00     1143.09     37.10 o 
 -23   3   4      296.25      266.89     14.28 o 
 -21   3   4     2083.23     1739.50     76.36 o 
 -19   3   4        3.61        3.11      3.29 o 
 -17   3   4       53.19       71.99      4.42 o 
 -15   3   4      354.72      367.02     11.08 o 
 -13   3   4     1123.87     1075.33     19.83 o 
 -11   3   4        0.17       -1.11      3.08 o 
  -9   3   4      175.87      147.87      6.53 o 
  -7   3   4       38.83       35.60      5.37 o 
  -5   3   4      252.53      231.12      5.90 o 
  -3   3   4      102.22       99.20      3.02 o 
  -1   3   4       20.78       34.19      6.94 o 
   1   3   4     1831.94     1834.13     29.73 o 
   3   3   4      154.85      198.69      8.47 o 
   5   3   4     1675.43     1703.46     35.74 o 
   7   3   4      546.91      515.76     20.16 o 
   9   3   4       94.69       82.16      4.89 o 
  11   3   4       33.53       33.65      3.98 o 
  13   3   4     1837.60     1782.33     38.91 o 
  15   3   4      321.05      277.56     10.08 o 
  17   3   4      100.09      115.40      5.84 o 
  19   3   4        9.25        6.11      3.45 o 
  21   3   4      275.70      231.10     10.68 o 
  23   3   4       20.53       29.60      4.76 o 
  25   3   4       42.85       25.45      5.27 o 
  27   3   4        4.30        1.65      3.52 o 
  29   3   4       88.49       97.68      9.06 o 
  31   3   4        1.03        3.34      4.05 o 
  33   3   4        8.17        7.42      4.43 o 
  35   3   4      143.26      120.38      9.63 o 
  37   3   4       10.31       21.95     11.56 o 
  39   3   4       43.68       50.40     12.67 o 
  41   3   4        0.40       -0.18      5.89 o 
 -42   4   4       38.40       31.12     13.89 o 
 -40   4   4     1405.99     1666.53     53.37 o 
 -38   4   4      262.64      272.81     23.59 o 
 -36   4   4      618.04      661.23     26.07 o 
 -34   4   4      152.90      150.21     13.46 o 
 -32   4   4      148.84      154.78     16.60 o 
 -30   4   4      325.43      319.37     31.23 o 
 -28   4   4      756.06      715.18     25.68 o 
 -26   4   4      676.43      596.67     34.48 o 
 -24   4   4       27.39       23.21      5.45 o 
 -22   4   4     2505.23     2424.01     50.48 o 
 -20   4   4      973.46      979.63     21.42 o 
 -18   4   4     1636.40     1584.43     32.13 o 
 -16   4   4     1674.76     1689.07     31.89 o 
 -14   4   4       29.10       20.13      4.22 o 
 -12   4   4       33.30       30.70      6.70 o 
 -10   4   4      272.52      270.03     11.47 o 
  -8   4   4      382.93      396.92     26.14 o 
  -6   4   4     5103.52     5292.35     83.23 o 
  -4   4   4     2662.94     2691.07     41.85 o 
  -2   4   4     2695.22     2603.93     73.79 o 
   0   4   4     1583.27     1487.27     27.34 o 
   2   4   4      788.30      722.90     18.10 o 
   4   4   4     5127.69     5024.38    109.47 o 
   6   4   4     1587.53     1497.03     40.29 o 
   8   4   4     3507.78     3342.78     68.03 o 
  10   4   4     1028.29     1033.57     24.78 o 
  12   4   4     2729.34     2745.47     66.20 o 
  14   4   4     2005.59     1953.66     44.42 o 
  16   4   4     1006.69      950.91     17.25 o 
  18   4   4     1025.18     1050.97     18.95 o 
  20   4   4        8.18        3.02      2.76 o 
  22   4   4      184.91      165.27      8.27 o 
  24   4   4      387.09      404.90     14.22 o 
  26   4   4       55.13       48.21      7.29 o 
  28   4   4      477.20      507.62     16.70 o 
  30   4   4      836.78      814.15     30.20 o 
  32   4   4      374.20      386.27     14.76 o 
  34   4   4      408.30      380.88     18.19 o 
  36   4   4        9.79       13.83      8.30 o 
 -35   5   4      121.32      124.09     27.56 o 
 -33   5   4       49.98       38.18     15.24 o 
 -31   5   4       15.51        1.97      7.86 o 
 -29   5   4       32.01       27.33     11.29 o 
 -27   5   4       38.50       41.99     14.63 o 
 -25   5   4      124.56       96.28     13.73 o 
 -23   5   4      176.44      161.63     10.70 o 
 -21   5   4      162.11      175.91     21.25 o 
 -19   5   4        3.13        3.54      4.65 o 
 -17   5   4       11.20        5.31      6.42 o 
 -15   5   4      121.27      117.94      8.79 o 
 -13   5   4       10.50        4.45      4.87 o 
 -11   5   4        9.90       10.65      5.78 o 
  -9   5   4      236.77      237.50     10.68 o 
  -7   5   4      184.82      183.81     10.00 o 
  -5   5   4       10.73       13.78      4.46 o 
  -3   5   4      152.95      182.05      8.87 o 
  -1   5   4      361.45      377.57     11.71 o 
   1   5   4      596.10      616.37     15.93 o 
   3   5   4      168.48      157.29     13.71 o 
   5   5   4       40.65       33.04      3.34 o 
   7   5   4       16.46       13.50      2.57 o 
   9   5   4      519.96      516.75     14.53 o 
  11   5   4       21.81       17.99      3.15 o 
  13   5   4      227.98      230.33      9.06 o 
  15   5   4      105.93      117.39      9.32 o 
  17   5   4       33.20       31.19      5.85 o 
  19   5   4       59.01       58.94      7.16 o 
  21   5   4      405.45      430.13     18.73 o 
  23   5   4      119.83      114.06     25.31 o 
  25   5   4        0.81        5.11      6.23 o 
  27   5   4       67.85       82.55     13.21 o 
  29   5   4       58.58       73.96     19.02 o 
 -24   6   4        0.06       10.00      8.12 o 
 -22   6   4      371.48      413.88     21.01 o 
 -20   6   4     1065.16     1100.50     55.50 o 
 -18   6   4      402.05      451.95     19.36 o 
 -16   6   4       40.37       51.34      7.16 o 
 -14   6   4       12.25       10.83      5.94 o 
 -12   6   4      273.73      264.88     16.35 o 
 -10   6   4      344.13      402.26     38.14 o 
  -8   6   4      765.77      797.01     48.44 o 
  -6   6   4      255.21      293.39     21.62 o 
  -4   6   4      195.56      203.65     32.63 o 
  -2   6   4      585.28      681.03     61.40 o 
   0   6   4     1317.67     1432.84     51.42 o 
   2   6   4      466.29      483.11     43.03 o 
   4   6   4      209.25      151.46    115.69 o 
   6   6   4        0.31       -1.99      8.25 o 
   8   6   4      763.55      832.33     43.67 o 
  10   6   4      537.89      613.40     47.33 o 
  12   6   4      577.77      679.77     42.46 o 
  14   6   4     1189.73     1345.82     62.98 o 
  16   6   4      572.64      696.75     44.00 o 
 -53   1   5      143.36      180.92     18.46 o 
 -51   1   5      367.72      476.61     24.23 o 
 -49   1   5       13.95       11.18      8.92 o 
 -47   1   5      299.82      267.59     17.42 o 
 -45   1   5      728.91      724.34     21.48 o 
 -43   1   5     1104.58     1082.47     22.76 o 
 -41   1   5       69.54       55.76      6.59 o 
 -39   1   5       62.42       37.68      5.53 o 
 -37   1   5     2059.29     1862.07     38.37 o 
 -35   1   5     3300.82     2938.76    100.78 o 
 -33   1   5     3226.92     3135.25     87.58 o 
 -31   1   5     6808.19     6524.97    173.71 o 
 -29   1   5     2235.21     2050.09     30.65 o 
 -27   1   5      182.68      180.05      6.65 o 
 -25   1   5      223.81      209.43     11.28 o 
 -23   1   5      373.18      452.46     10.32 o 
 -21   1   5     2267.48     2020.39     24.56 o 
 -19   1   5     2804.27     2732.27     41.45 o 
 -17   1   5    15276.83    16244.65    217.70 o 
 -15   1   5    13334.31    13890.04    194.74 o 
 -13   1   5    12140.96    12667.19    172.63 o 
 -11   1   5     2712.28     2786.89     30.78 o 
  -9   1   5      693.35      666.21     10.19 o 
  -7   1   5     2609.75     3048.53     36.11 o 
  -5   1   5       34.33       15.56      2.25 o 
  -3   1   5      529.19      500.24      7.78 o 
  -1   1   5     9834.05    10965.07    159.40 o 
   1   1   5        1.20       21.30      2.92 o 
   3   1   5     8541.98     8803.02    124.21 o 
   5   1   5     3628.71     3691.11     49.25 o 
   7   1   5     9473.44    10214.28    153.71 o 
   9   1   5     5106.22     5522.48     78.25 o 
  11   1   5      130.80      148.89      6.99 o 
  13   1   5     3220.03     3100.47     43.34 o 
  15   1   5     3344.04     3073.61     44.54 o 
  17   1   5     4538.12     4458.06    102.97 o 
  19   1   5     4436.74     4740.59     84.57 o 
  21   1   5      554.67      575.68     20.62 o 
  23   1   5       60.51       57.27      7.57 o 
  25   1   5      408.06      470.22     16.32 o 
  27   1   5     1702.55     1610.72     41.35 o 
  29   1   5      122.16      111.41      9.06 o 
  31   1   5        1.18        1.67      4.45 o 
  33   1   5     1531.35     1579.28     36.56 o 
  35   1   5      175.44      168.74     16.67 o 
  37   1   5        7.33       11.50      6.83 o 
  39   1   5        7.47       23.87      9.69 o 
  41   1   5       37.58       44.85      7.88 o 
  43   1   5       11.18       12.29      7.92 o 
 -50   2   5        0.88       17.98      9.55 o 
 -48   2   5       84.06       73.50     10.64 o 
 -46   2   5        3.01        0.04      4.15 o 
 -44   2   5      248.12      250.20     12.11 o 
 -42   2   5       18.88       17.84      5.28 o 
 -40   2   5       12.60       10.08      4.97 o 
 -38   2   5       33.36       21.69      5.16 o 
 -36   2   5     1040.13      979.75     20.33 o 
 -34   2   5       13.57       16.87      4.53 o 
 -32   2   5       33.12       43.60      4.64 o 
 -30   2   5       95.78       91.19      6.43 o 
 -28   2   5     4238.11     3928.98    107.55 o 
 -26   2   5      220.25      180.93      5.91 o 
 -24   2   5       63.58       58.98      4.81 o 
 -22   2   5     1761.44     1629.25     34.15 o 
 -20   2   5      825.56      841.04     12.75 o 
 -18   2   5       34.78       52.55      2.47 o 
 -16   2   5        0.55        0.99      1.79 o 
 -14   2   5     1553.11     1455.07     30.58 o 
 -12   2   5      418.39      389.74      5.90 o 
 -10   2   5     4426.90     4949.13     61.84 o 
  -8   2   5     2786.43     3230.77     37.21 o 
  -6   2   5      586.82      714.56      9.99 o 
  -4   2   5      137.61      216.75     16.00 o 
  -2   2   5     5034.23     5509.43     98.04 o 
   0   2   5     7518.86     8035.33    132.64 o 
   2   2   5     3633.36     3608.27     42.39 o 
   4   2   5     5294.44     5321.96     71.79 o 
   6   2   5       35.87       24.28      2.92 o 
   8   2   5      130.12      121.66      5.09 o 
  10   2   5      233.04      284.37      9.71 o 
  12   2   5     1156.34     1106.94     19.78 o 
  14   2   5      341.37      348.64     10.01 o 
  16   2   5     1330.82     1301.36     27.31 o 
  18   2   5      156.75      182.27      7.69 o 
  20   2   5      111.69      121.35      7.05 o 
  22   2   5     1393.59     1243.35     26.54 o 
  24   2   5      504.03      409.86     13.29 o 
  26   2   5       19.15       15.03      5.74 o 
  28   2   5        9.15       -3.92      5.05 o 
  30   2   5      757.51      681.00     19.94 o 
  32   2   5     1137.43     1114.63     36.15 o 
  34   2   5      431.39      447.01     17.93 o 
  36   2   5      217.99      229.78     14.84 o 
  38   2   5      209.87      228.42     13.43 o 
  40   2   5       94.96       65.14     17.42 o 
  42   2   5        2.64       14.91     13.02 o 
 -47   3   5       21.56       29.39     10.35 o 
 -45   3   5      358.45      407.50     28.34 o 
 -43   3   5       62.28       45.35      6.53 o 
 -41   3   5      171.10      166.58      9.74 o 
 -39   3   5        3.97        4.69      3.53 o 
 -37   3   5      478.46      472.69     14.36 o 
 -35   3   5     1981.01     1915.92     78.79 o 
 -33   3   5     1786.24     1777.71     61.98 o 
 -31   3   5       85.99       71.73      5.34 o 
 -29   3   5     8082.73     7818.56    249.73 o 
 -27   3   5     8944.60     8525.98    183.66 o 
 -25   3   5     3851.59     3542.45     97.48 o 
 -23   3   5     2196.98     2143.17     49.51 o 
 -21   3   5       16.21       18.91      2.23 o 
 -19   3   5     2825.17     2745.16     45.97 o 
 -17   3   5     4192.67     4176.02     65.70 o 
 -15   3   5     4452.21     4323.37     66.10 o 
 -13   3   5      733.24      649.64     15.17 o 
 -11   3   5     1830.96     1674.43     30.02 o 
  -9   3   5       31.97       34.11      4.75 o 
  -7   3   5      126.69      179.52      9.16 o 
  -5   3   5       89.48      139.50     10.89 o 
  -3   3   5     1934.18     1857.63     47.60 o 
  -1   3   5     4443.16     4833.01    111.87 o 
   1   3   5     7410.35     7477.70    175.64 o 
   3   3   5      432.28      488.73     13.05 o 
   5   3   5     1606.64     1434.06     47.36 o 
   7   3   5     9454.67     9443.86    189.01 o 
   9   3   5       21.04       21.51      5.06 o 
  11   3   5      435.61      429.33     13.93 o 
  13   3   5       94.91      102.21      6.41 o 
  15   3   5     2330.86     2231.39     38.52 o 
  17   3   5     2509.14     2393.04     38.27 o 
  19   3   5     1141.21     1130.64     21.79 o 
  21   3   5     1315.59     1245.62     26.91 o 
  23   3   5       75.51       70.95      8.01 o 
  25   3   5      461.62      397.26     14.13 o 
  27   3   5      433.60      414.43     14.83 o 
  29   3   5      140.00      142.54     10.34 o 
  31   3   5      147.15      175.85      9.99 o 
  33   3   5        6.01        6.62      5.25 o 
  35   3   5      753.66      806.08     23.08 o 
  37   3   5      131.13      155.33     16.95 o 
  39   3   5       62.80       79.03     16.73 o 
 -42   4   5        3.70        1.25      7.64 o 
 -40   4   5        0.39        5.12      8.65 o 
 -38   4   5       88.60       95.43     14.78 o 
 -36   4   5        1.03        5.81      8.88 o 
 -34   4   5       84.60      110.22     23.14 o 
 -32   4   5       56.77       60.34     13.49 o 
 -30   4   5      439.78      440.39     23.54 o 
 -28   4   5        3.74        7.93     10.03 o 
 -26   4   5       27.35       19.26      4.21 o 
 -24   4   5      431.28      354.03     12.79 o 
 -22   4   5      278.37      275.61     12.07 o 
 -20   4   5        0.06       -2.69      4.07 o 
 -18   4   5     1281.90     1172.75     35.60 o 
 -16   4   5      127.86      126.01      9.82 o 
 -14   4   5     1226.68     1173.24     30.68 o 
 -12   4   5       77.31       90.73      7.00 o 
 -10   4   5      424.23      413.79     13.10 o 
  -8   4   5       38.73       47.28      7.44 o 
  -6   4   5      118.65      151.52      9.56 o 
  -4   4   5      899.60      884.20     19.67 o 
  -2   4   5       15.10       18.82      3.13 o 
   0   4   5      308.47      286.17     12.60 o 
   2   4   5      601.39      603.42     27.18 o 
   4   4   5     2853.55     2738.42     84.20 o 
   6   4   5      822.38      778.73     22.20 o 
   8   4   5     1990.48     1880.30     65.78 o 
  10   4   5      153.14      160.31      7.23 o 
  12   4   5       79.95       91.03      7.75 o 
  14   4   5      170.96      169.87      8.10 o 
  16   4   5       30.89       22.58      4.67 o 
  18   4   5       26.74       26.92      6.45 o 
  20   4   5      313.41      295.88      9.96 o 
  22   4   5      447.56      461.38     13.25 o 
  24   4   5       30.03       21.80      6.00 o 
  26   4   5        2.07        4.01      4.77 o 
  28   4   5       37.36       31.61      7.85 o 
  30   4   5       42.55       39.15      9.82 o 
  32   4   5      252.39      254.21     13.89 o 
  34   4   5      269.11      300.35     31.32 o 
 -35   5   5      326.49      360.14     37.70 o 
 -33   5   5      426.88      506.77     43.59 o 
 -31   5   5     1300.39     1349.97     47.95 o 
 -29   5   5     1019.75     1062.28     46.00 o 
 -27   5   5      272.05      243.67     15.55 o 
 -25   5   5      131.83      135.38     19.54 o 
 -23   5   5       38.17       33.00      6.72 o 
 -21   5   5      734.14      718.57     25.26 o 
 -19   5   5     1550.85     1492.01     34.49 o 
 -17   5   5     1207.75     1101.10     29.58 o 
 -15   5   5     2581.25     2437.57     64.21 o 
 -13   5   5      131.87      130.80      9.95 o 
 -11   5   5       34.89       40.36      5.85 o 
  -9   5   5        5.60        6.66      5.98 o 
  -7   5   5      107.87      128.28      8.59 o 
  -5   5   5       75.65       80.57      7.31 o 
  -3   5   5      172.22      182.68      9.31 o 
  -1   5   5      418.70      423.85     11.36 o 
   1   5   5     1332.71     1417.37     25.43 o 
   3   5   5     1225.34     1307.63     27.35 o 
   5   5   5     2697.99     2619.40     70.46 o 
   7   5   5      191.99      170.83      7.33 o 
   9   5   5       22.67       22.76      3.44 o 
  11   5   5      376.84      383.40     12.84 o 
  13   5   5      273.50      276.25     11.34 o 
  15   5   5      130.81      134.31      7.60 o 
  17   5   5      185.89      170.62     10.88 o 
  19   5   5      372.91      448.26     22.25 o 
  21   5   5      274.44      287.06     19.86 o 
  23   5   5      172.85      160.41     20.97 o 
  25   5   5      155.21      172.62     17.60 o 
  27   5   5      294.66      290.90     25.12 o 
 -24   6   5      339.00      357.00     25.27 o 
 -22   6   5      111.30      127.09     14.95 o 
 -20   6   5       26.61       20.27      8.68 o 
 -18   6   5      152.04      171.91     11.04 o 
 -16   6   5        7.70       11.73      6.41 o 
 -14   6   5       12.68        3.63      4.87 o 
 -12   6   5       38.13       50.66     10.88 o 
 -10   6   5        7.69       10.37      5.81 o 
  -8   6   5       31.98        9.13     17.43 o 
  -6   6   5        2.28       -3.90      9.17 o 
  -4   6   5       15.14       10.68      8.89 o 
  -2   6   5        7.59        3.44     13.78 o 
   0   6   5       49.69       24.19     29.57 o 
   2   6   5       53.33        5.76     17.42 o 
   4   6   5        0.28        8.43     14.21 o 
   6   6   5        0.39       10.10      9.91 o 
   8   6   5      259.36      271.85     22.85 o 
  10   6   5        0.29       -7.32     10.82 o 
  12   6   5       99.73      101.98     37.40 o 
  14   6   5      142.85      135.18     39.85 o 
 -54   0   6        5.68        7.84      9.45 o 
 -52   0   6        0.08        7.99     14.79 o 
 -50   0   6     2180.31     2670.54    103.87 o 
 -48   0   6      131.31      141.96     20.32 o 
 -46   0   6     1007.54     1093.79     46.12 o 
 -44   0   6     2479.54     2708.30    120.53 o 
 -42   0   6      726.91      722.43     33.55 o 
 -40   0   6       88.11       84.67      6.75 o 
 -38   0   6       45.21       34.98      3.82 o 
 -36   0   6     2096.09     1585.70     64.84 o 
 -34   0   6      167.34      199.74      7.31 o 
 -32   0   6     2752.81     2361.28     54.17 o 
 -30   0   6        1.33        2.44      2.72 o 
 -28   0   6     3951.53     3870.42     67.12 o 
 -26   0   6     5985.75     5478.96     99.46 o 
 -24   0   6     6122.21     6366.91     93.93 o 
 -22   0   6     9553.44    10105.74    182.96 o 
 -20   0   6       22.50       22.13      2.46 o 
 -18   0   6     2030.72     2552.73     39.98 o 
 -16   0   6    14247.18    15719.96    316.44 o 
 -14   0   6     5230.85     5717.34     96.93 o 
 -12   0   6    12380.46    13298.71    262.04 o 
 -10   0   6    16759.90    18412.61    390.60 o 
  -8   0   6     2617.66     2848.22     44.88 o 
  -6   0   6      348.70      399.00     17.38 o 
  -4   0   6    10631.42    11996.56    277.48 o 
  -2   0   6     2566.83     2657.46     54.39 o 
   0   0   6      162.15      245.02     14.52 o 
   2   0   6      899.70      910.71     24.30 o 
   4   0   6       66.75       41.55      9.52 o 
   6   0   6     5350.96     5438.28    120.95 o 
   8   0   6        6.09       10.89      4.85 o 
  10   0   6     5095.11     5826.50    134.93 o 
  12   0   6       10.93        5.58      6.19 o 
  14   0   6     8776.78     9776.58    250.04 o 
  16   0   6     1449.17     1315.11     35.50 o 
  18   0   6      380.77      264.27     29.36 o 
  20   0   6      308.56      249.74     18.95 o 
  22   0   6     1523.70     1492.11     43.42 o 
  24   0   6      856.88      828.42     30.16 o 
  26   0   6      235.57      215.77     20.43 o 
  28   0   6      888.18      900.98     39.23 o 
  30   0   6      181.68      201.51     22.34 o 
  32   0   6     1273.05     1270.72     46.64 o 
  34   0   6     1962.97     2021.82     67.12 o 
  36   0   6     2045.81     2056.85    103.51 o 
  38   0   6      648.81      719.72     44.11 o 
  40   0   6      229.88      278.96     28.36 o 
  42   0   6     1059.59     1312.97     80.01 o 
 -53   1   6       12.41       11.30      8.07 o 
 -51   1   6       20.34       33.13      9.56 o 
 -49   1   6      109.82      117.41     11.45 o 
 -47   1   6       90.86      107.06     15.74 o 
 -45   1   6        0.16        3.38      4.87 o 
 -43   1   6       82.92       74.69      7.52 o 
 -41   1   6      283.08      253.22     10.78 o 
 -39   1   6        0.22        1.20      2.74 o 
 -37   1   6      977.03      867.99     24.85 o 
 -35   1   6     1797.74     1458.55     43.08 o 
 -33   1   6      483.71      456.72     11.52 o 
 -31   1   6       24.94       41.28      4.34 o 
 -29   1   6       88.59       94.29      6.00 o 
 -27   1   6        1.95        4.66      2.68 o 
 -25   1   6      461.61      387.63      9.32 o 
 -23   1   6      338.60      323.87     10.62 o 
 -21   1   6     2577.22     2634.82     39.36 o 
 -19   1   6     6374.64     6543.66     75.40 o 
 -17   1   6      229.79      272.45      6.04 o 
 -15   1   6     6328.05     6825.67     85.77 o 
 -13   1   6       38.31       49.60      6.05 o 
 -11   1   6      757.62      788.69      9.69 o 
  -9   1   6     3525.09     3898.93     45.39 o 
  -7   1   6     5373.22     6080.29     73.00 o 
  -5   1   6        1.22       53.87     17.50 o 
  -3   1   6     8525.75     9766.64    140.62 o 
  -1   1   6     6019.31     6658.40     89.73 o 
   1   1   6      173.02      180.32      6.07 o 
   3   1   6      327.95      404.41      9.71 o 
   5   1   6        9.39        8.63      2.90 o 
   7   1   6     2155.01     2148.64     31.84 o 
   9   1   6      103.70      143.61      7.82 o 
  11   1   6     1018.11     1126.37     21.12 o 
  13   1   6     6791.12     7116.13    107.50 o 
  15   1   6      171.34      161.33     10.10 o 
  17   1   6      209.88      203.68      8.80 o 
  19   1   6      657.40      647.05     14.70 o 
  21   1   6      761.55      761.46     20.11 o 
  23   1   6       61.41       75.52      8.08 o 
  25   1   6      610.87      544.49     15.65 o 
  27   1   6      609.58      541.34     15.47 o 
  29   1   6      375.68      329.40     13.48 o 
  31   1   6        8.73        5.53      6.69 o 
  33   1   6        1.19        2.26      6.97 o 
  35   1   6      218.71      212.68     14.74 o 
  37   1   6        0.81       -2.93      6.20 o 
  39   1   6        0.63       -7.18      7.18 o 
  41   1   6       17.34       19.21      8.71 o 
 -50   2   6       46.09       37.42     10.54 o 
 -48   2   6     1801.66     1977.10     50.88 o 
 -46   2   6     1558.32     1668.14     49.51 o 
 -44   2   6      567.04      552.39     15.54 o 
 -42   2   6      799.98      807.09     21.19 o 
 -40   2   6      401.11      371.24     11.74 o 
 -38   2   6       44.18       30.69      5.18 o 
 -36   2   6       26.23       22.65      4.44 o 
 -34   2   6      119.82      114.65      5.99 o 
 -32   2   6      164.73      153.97      7.84 o 
 -30   2   6      249.63      223.54      8.37 o 
 -28   2   6      901.58      875.57     17.61 o 
 -26   2   6     4244.67     4024.66     71.70 o 
 -24   2   6    12225.34    12066.84    203.40 o 
 -22   2   6     3505.11     3314.52     47.04 o 
 -20   2   6      745.78      704.22     13.73 o 
 -18   2   6       81.82       62.14      4.12 o 
 -16   2   6     1735.77     1690.45     20.99 o 
 -14   2   6     8151.72     8594.04    113.69 o 
 -12   2   6     2974.48     2812.42     34.67 o 
 -10   2   6     1356.73     1398.68     17.81 o 
  -8   2   6     1395.92     1241.90     14.75 o 
  -6   2   6        0.45       14.77      2.59 o 
  -4   2   6      536.86      596.94     10.54 o 
  -2   2   6     1231.41     1454.27     21.93 o 
   0   2   6      169.82      129.80      5.48 o 
   2   2   6     6796.85     7850.15    137.93 o 
   4   2   6     1523.70     1233.09     28.42 o 
   6   2   6       59.10       36.97      4.60 o 
   8   2   6       65.42       78.47      5.27 o 
  10   2   6      122.50      128.71      7.70 o 
  12   2   6      175.02      179.09      7.63 o 
  14   2   6      430.69      440.37     10.99 o 
  16   2   6      315.61      343.51     12.02 o 
  18   2   6      750.60      625.72     16.82 o 
  20   2   6     1984.55     1863.49     34.81 o 
  22   2   6      195.94      232.27     12.57 o 
  24   2   6      654.11      622.89     17.02 o 
  26   2   6      975.73      895.23     23.10 o 
  28   2   6      183.71      188.58     12.28 o 
  30   2   6     2209.93     2132.43     45.06 o 
  32   2   6      438.45      422.35     18.45 o 
  34   2   6      219.02      238.20     12.45 o 
  36   2   6     1160.51     1155.26     36.76 o 
  38   2   6      468.18      466.88     18.65 o 
  40   2   6      173.26      178.77     12.60 o 
 -47   3   6       16.13        4.99     13.86 o 
 -45   3   6      282.35      331.20     60.97 o 
 -43   3   6        4.24       -0.31     11.70 o 
 -41   3   6        1.42        0.24      2.75 o 
 -39   3   6       15.67       13.62      5.42 o 
 -37   3   6      517.51      493.12     13.26 o 
 -35   3   6       42.35       39.57      5.46 o 
 -33   3   6      609.07      568.12     26.93 o 
 -31   3   6     3547.04     3306.38    103.27 o 
 -29   3   6       68.63       59.03      4.76 o 
 -27   3   6      319.37      280.82      8.33 o 
 -25   3   6     1458.87     1382.52     57.69 o 
 -23   3   6     3014.92     2803.06     71.14 o 
 -21   3   6      256.52      212.78      9.96 o 
 -19   3   6       22.74       17.52      2.75 o 
 -17   3   6      350.45      334.19      9.82 o 
 -15   3   6      508.21      457.63     14.66 o 
 -13   3   6      854.88      803.34     17.87 o 
 -11   3   6        0.76        2.76      2.68 o 
  -9   3   6     2206.29     2231.29     41.33 o 
  -7   3   6        0.04        6.92      2.10 o 
  -5   3   6      277.23      243.38      6.48 o 
  -3   3   6      126.52      164.56      6.31 o 
  -1   3   6     2112.86     2059.25     38.00 o 
   1   3   6     1174.24     1255.65     43.59 o 
   3   3   6     1512.87     1504.14     33.63 o 
   5   3   6      706.79      625.11     21.07 o 
   7   3   6     2947.73     2943.00     79.25 o 
   9   3   6     3861.85     3643.50    110.83 o 
  11   3   6      856.44      781.83     27.49 o 
  13   3   6      688.38      668.54     15.46 o 
  15   3   6        2.56        2.05      4.05 o 
  17   3   6        3.96        7.52      4.25 o 
  19   3   6       13.74       15.80      4.77 o 
  21   3   6      627.96      584.66     15.47 o 
  23   3   6       56.32       53.20      7.23 o 
  25   3   6      349.15      363.58     13.70 o 
  27   3   6      220.80      213.57     13.63 o 
  29   3   6        0.61        0.94      4.26 o 
  31   3   6        0.79       -0.90      4.18 o 
  33   3   6      300.44      287.16     16.95 o 
  35   3   6      159.75      157.44     13.07 o 
  37   3   6       79.05       94.99     13.84 o 
 -42   4   6      107.64      120.85     15.48 o 
 -40   4   6      560.08      600.38     28.43 o 
 -38   4   6      687.51      803.76     29.22 o 
 -36   4   6        0.77       -2.18      7.85 o 
 -34   4   6        0.07       -1.53      7.57 o 
 -32   4   6      686.89      721.64     30.34 o 
 -30   4   6     1042.32     1056.58     34.04 o 
 -28   4   6      105.91      113.24     12.67 o 
 -26   4   6     2531.06     2414.33    105.82 o 
 -24   4   6     2347.35     2169.35     68.17 o 
 -22   4   6       44.99       47.47      7.35 o 
 -20   4   6      584.28      526.38     15.66 o 
 -18   4   6      104.41      105.64      7.00 o 
 -16   4   6       31.40       40.31      6.37 o 
 -14   4   6     1199.05     1179.42     23.20 o 
 -12   4   6     2975.17     2848.38     51.66 o 
 -10   4   6     1696.30     1724.63     30.08 o 
  -8   4   6     1263.03     1276.84     31.19 o 
  -6   4   6       38.65       49.34      6.60 o 
  -4   4   6        1.36       23.33     18.71 o 
  -2   4   6     1955.93     1877.13     48.25 o 
   0   4   6       84.83       79.14      6.94 o 
   2   4   6      746.01      739.50     27.76 o 
   4   4   6     1902.35     1817.37     33.43 o 
   6   4   6      362.80      339.45     11.99 o 
   8   4   6      158.67      167.26      8.05 o 
  10   4   6      234.42      236.97     14.21 o 
  12   4   6       43.61       31.43      4.83 o 
  14   4   6        3.82        4.08      3.45 o 
  16   4   6      347.85      341.17     12.95 o 
  18   4   6     1113.54     1073.01     22.99 o 
  20   4   6      404.30      359.59     12.94 o 
  22   4   6      149.34      153.88     10.82 o 
  24   4   6      271.71      269.20     13.64 o 
  26   4   6      295.31      306.04     14.52 o 
  28   4   6       63.13       47.07      8.56 o 
  30   4   6      386.32      360.75     15.72 o 
  32   4   6     1357.25     1381.94     34.75 o 
 -35   5   6      146.75      177.08     41.36 o 
 -33   5   6        8.58       19.17     11.50 o 
 -31   5   6        0.01        0.84      6.98 o 
 -29   5   6       18.09        8.51     10.28 o 
 -27   5   6       69.23       74.62     12.79 o 
 -25   5   6        7.43        9.66      6.79 o 
 -23   5   6        6.82        6.66      9.87 o 
 -21   5   6       92.95       98.71     10.29 o 
 -19   5   6       61.59       58.69      7.45 o 
 -17   5   6      128.66      103.66      8.54 o 
 -15   5   6      566.26      518.88     18.85 o 
 -13   5   6      373.58      372.59     15.13 o 
 -11   5   6      565.52      517.96     18.09 o 
  -9   5   6       58.80       60.68      6.95 o 
  -7   5   6      729.98      734.79     18.15 o 
  -5   5   6      101.07      120.49     14.46 o 
  -3   5   6      439.18      460.91     13.51 o 
  -1   5   6       43.71       38.43      7.66 o 
   1   5   6        7.85       11.42      5.51 o 
   3   5   6        1.72       -1.10      4.27 o 
   5   5   6       11.67       12.28      5.46 o 
   7   5   6       20.20       15.55      4.29 o 
   9   5   6       11.95       13.85      3.72 o 
  11   5   6       89.77       93.77     11.06 o 
  13   5   6       24.44       19.32      4.54 o 
  15   5   6       20.68       21.02      5.62 o 
  17   5   6      258.81      228.91     48.66 o 
  19   5   6       85.89       52.68     22.34 o 
  21   5   6      552.21      498.73    158.14 o 
  23   5   6        4.74       -0.67      6.42 o 
  25   5   6       19.12       22.99      7.93 o 
 -22   6   6       14.54       14.02     12.06 o 
 -20   6   6       63.28       60.31     12.05 o 
 -18   6   6       14.84       11.79      5.78 o 
 -16   6   6       53.15       64.50      7.69 o 
 -14   6   6      284.29      295.13     15.54 o 
 -12   6   6      402.67      420.50     21.90 o 
 -10   6   6      455.39      494.30     19.83 o 
  -8   6   6      643.01      604.65     22.84 o 
  -6   6   6       40.10       11.04     21.10 o 
  -4   6   6       70.45       28.41     40.84 o 
  -2   6   6      206.74      257.49     33.77 o 
   0   6   6      108.65       41.80     55.01 o 
   2   6   6      232.54      239.59     22.50 o 
   4   6   6       72.10       63.54     32.78 o 
   6   6   6        9.24       12.83     23.42 o 
   8   6   6        6.97       21.98     16.42 o 
  10   6   6      125.39      115.06     25.92 o 
  12   6   6       58.89       74.39     21.90 o 
 -53   1   7      443.80      490.03     24.72 o 
 -51   1   7       34.22       20.27     10.54 o 
 -49   1   7      194.23      213.22     15.10 o 
 -47   1   7      305.82      310.80     19.70 o 
 -45   1   7      850.47      903.72     27.79 o 
 -43   1   7      576.65      575.32     17.59 o 
 -41   1   7      768.08      721.72     26.23 o 
 -39   1   7      613.89      585.04     15.91 o 
 -37   1   7        2.79       17.05      4.40 o 
 -35   1   7      426.01      445.22     12.48 o 
 -33   1   7      515.86      415.43     11.93 o 
 -31   1   7       14.89       12.82      3.19 o 
 -29   1   7     1311.03     1184.03     28.61 o 
 -27   1   7      507.81      438.88     10.42 o 
 -25   1   7     1666.84     1647.40     27.13 o 
 -23   1   7       88.95       67.75      3.06 o 
 -21   1   7     1686.73     1722.65     20.44 o 
 -19   1   7      106.43       76.23      3.35 o 
 -17   1   7     1925.20     1977.49     24.38 o 
 -15   1   7      978.48     1091.40     14.78 o 
 -13   1   7      260.84      284.53      6.82 o 
 -11   1   7      380.32      398.22      7.55 o 
  -9   1   7     1625.86     1353.68     19.93 o 
  -7   1   7     5351.04     5841.98     80.31 o 
  -5   1   7     7213.68     8152.67    115.77 o 
  -3   1   7      383.54      359.39      7.96 o 
  -1   1   7      573.23      549.17      9.76 o 
   1   1   7     4209.30     4288.83     59.31 o 
   3   1   7    13013.17    13906.00    228.20 o 
   5   1   7     5842.18     6080.88     87.07 o 
   7   1   7     4128.90     3989.87     61.52 o 
   9   1   7     1229.55     1117.78     20.31 o 
  11   1   7       11.68        8.81      5.08 o 
  13   1   7      387.36      372.24     12.83 o 
  15   1   7        0.06        1.51      3.51 o 
  17   1   7     1171.47     1219.30     28.06 o 
  19   1   7      254.46      271.66     10.87 o 
  21   1   7     1009.47      962.62     21.28 o 
  23   1   7     2576.57     2476.01     46.14 o 
  25   1   7     1237.22     1263.71     30.67 o 
  27   1   7      786.62      824.04     23.20 o 
  29   1   7      539.66      493.63     20.29 o 
  31   1   7       16.68       14.18      7.77 o 
  33   1   7      270.90      283.84     14.48 o 
  35   1   7      452.70      479.47     19.71 o 
  37   1   7     1357.87     1480.88     42.26 o 
  39   1   7      396.90      405.59     18.79 o 
 -50   2   7       12.94       15.80      8.69 o 
 -48   2   7        2.55       -2.34      4.47 o 
 -46   2   7      712.61      752.97     33.60 o 
 -44   2   7      585.54      597.62     20.99 o 
 -42   2   7        1.95        5.46      3.79 o 
 -40   2   7      607.47      576.79     15.41 o 
 -38   2   7      161.64      146.36      8.49 o 
 -36   2   7       70.27       63.61      7.94 o 
 -34   2   7      188.20      152.31      9.12 o 
 -32   2   7      847.19      762.33     17.72 o 
 -30   2   7      286.09      257.49      7.68 o 
 -28   2   7      297.22      293.33     13.75 o 
 -26   2   7     7206.75     6841.84    106.96 o 
 -24   2   7        0.27        3.81      2.22 o 
 -22   2   7     3077.20     2832.06     41.00 o 
 -20   2   7      676.27      610.92     10.39 o 
 -18   2   7     1828.18     1944.21     33.44 o 
 -16   2   7      247.54      248.88      8.11 o 
 -14   2   7     1479.99     1566.02     20.00 o 
 -12   2   7      316.42      338.53      8.10 o 
 -10   2   7     2071.90     2196.52     27.60 o 
  -8   2   7       67.77       64.72      3.76 o 
  -6   2   7        7.89       12.12      3.11 o 
  -4   2   7      693.12      723.26     14.89 o 
  -2   2   7     1569.93     1613.98     20.80 o 
   0   2   7     1389.10     1481.97     25.20 o 
   2   2   7       27.13       26.33      4.88 o 
   4   2   7     1016.13     1041.95     21.45 o 
   6   2   7     1977.69     2008.73     46.71 o 
   8   2   7      407.36      360.83     11.55 o 
  10   2   7        2.15        5.69      4.00 o 
  12   2   7     1892.74     1800.78     38.22 o 
  14   2   7     1726.32     1637.75     39.70 o 
  16   2   7      115.57      133.92      7.69 o 
  18   2   7       22.75       28.94      6.98 o 
  20   2   7      210.85      183.39      9.36 o 
  22   2   7      104.01      101.97      9.66 o 
  24   2   7        1.97       -3.94      5.45 o 
  26   2   7        0.07       -4.44      5.12 o 
  28   2   7       87.37       83.58     11.48 o 
  30   2   7      118.28      149.60     12.09 o 
  32   2   7       54.83       54.85      9.46 o 
  34   2   7       47.27       50.59      8.27 o 
  36   2   7      110.64      135.28     16.26 o 
  38   2   7      183.62      219.58     27.01 o 
 -47   3   7      102.04      121.98     14.58 o 
 -45   3   7      365.06      376.29     28.69 o 
 -43   3   7      992.59     1059.01     54.58 o 
 -41   3   7      683.97      767.98     34.29 o 
 -39   3   7      351.75      308.89      9.64 o 
 -37   3   7      448.42      454.77     14.15 o 
 -35   3   7       41.17       38.32      5.36 o 
 -33   3   7        9.30        8.14      3.04 o 
 -31   3   7       35.40       37.83      3.63 o 
 -29   3   7     1931.93     1823.01     36.62 o 
 -27   3   7      192.90      175.87      5.84 o 
 -25   3   7     1032.38      900.08     23.62 o 
 -23   3   7     1199.85     1113.23     33.44 o 
 -21   3   7     1323.30     1311.17     18.54 o 
 -19   3   7     1346.33     1298.64     17.19 o 
 -17   3   7        0.98        0.34      2.76 o 
 -15   3   7      982.97     1001.84     15.90 o 
 -13   3   7       43.61       68.55     19.19 o 
 -11   3   7     2628.50     2832.86     34.48 o 
  -9   3   7      649.42      662.52     13.38 o 
  -7   3   7     1753.04     1714.26     22.06 o 
  -5   3   7     1769.19     1706.00     27.29 o 
  -3   3   7      302.26      315.47     16.92 o 
  -1   3   7     3096.60     3126.97     65.10 o 
   1   3   7     1099.54     1012.92     37.79 o 
   3   3   7     1917.25     1865.38     51.28 o 
   5   3   7     9971.43    10108.83    290.00 o 
   7   3   7    10288.01     9927.58    235.39 o 
   9   3   7       76.97       75.38      7.45 o 
  11   3   7       48.33       41.64      5.24 o 
  13   3   7        5.97       10.86      4.26 o 
  15   3   7       35.96       39.14      5.70 o 
  17   3   7      381.49      333.49     15.61 o 
  19   3   7     1209.52     1165.03     29.04 o 
  21   3   7      505.97      482.93     18.03 o 
  23   3   7     1196.00     1175.30     25.00 o 
  25   3   7      338.19      313.96     15.76 o 
  27   3   7      359.06      349.53     14.62 o 
  29   3   7      840.14      855.04     24.82 o 
  31   3   7      260.56      266.60     14.58 o 
  33   3   7      644.90      674.67     22.99 o 
  35   3   7     1958.43     2079.77     53.18 o 
 -42   4   7       28.96       33.65     12.08 o 
 -40   4   7       29.19       25.07     12.39 o 
 -38   4   7      104.03       90.23     17.23 o 
 -36   4   7      102.78       97.24     16.91 o 
 -34   4   7      134.30      137.19     17.48 o 
 -32   4   7      230.43      225.84     24.39 o 
 -30   4   7      931.14      938.45     31.59 o 
 -28   4   7       76.80       77.74     11.34 o 
 -26   4   7      881.98      868.70     29.96 o 
 -24   4   7     1167.55     1064.94     57.73 o 
 -22   4   7        1.33        2.31      4.56 o 
 -20   4   7      208.75      204.73     10.79 o 
 -18   4   7        2.03        7.28      4.49 o 
 -16   4   7      139.80      137.16      8.73 o 
 -14   4   7       65.68       43.47      5.72 o 
 -12   4   7        0.43       -0.74      3.59 o 
 -10   4   7     1532.37     1454.57     32.42 o 
  -8   4   7        3.75        0.80      6.08 o 
  -6   4   7       11.26       10.80      3.46 o 
  -4   4   7      363.71      317.94     15.36 o 
  -2   4   7      459.52      412.84     22.52 o 
   0   4   7       28.42       34.81      7.17 o 
   2   4   7      928.05      847.14     35.43 o 
   4   4   7      440.26      432.43     18.78 o 
   6   4   7      357.39      337.83     14.26 o 
   8   4   7      386.46      349.38     13.63 o 
  10   4   7       87.78       88.45     10.90 o 
  12   4   7      299.94      299.66     13.04 o 
  14   4   7      101.27       85.13      7.25 o 
  16   4   7      108.88      102.34     12.17 o 
  18   4   7       85.22       99.47      9.49 o 
  20   4   7       67.78       50.07      7.27 o 
  22   4   7        2.55       -2.02      4.15 o 
  24   4   7       25.87       21.96      5.62 o 
  26   4   7      311.48      313.82     13.67 o 
  28   4   7       20.29       35.63      6.42 o 
  30   4   7       88.35      106.93     10.28 o 
 -35   5   7        1.12       -0.98      7.37 o 
 -33   5   7        3.36       -5.24      8.22 o 
 -31   5   7        0.47        3.37      7.02 o 
 -29   5   7       13.09       18.03      9.55 o 
 -27   5   7      516.79      567.66     34.20 o 
 -25   5   7        1.37       10.88      7.56 o 
 -23   5   7        6.42        8.02      8.89 o 
 -21   5   7      216.95      235.10     14.48 o 
 -19   5   7      131.69      127.74     13.07 o 
 -17   5   7      137.09      141.25     11.46 o 
 -15   5   7       49.28       46.69      7.18 o 
 -13   5   7       56.26       71.74     12.78 o 
 -11   5   7      556.35      499.88    167.20 o 
  -9   5   7      533.26      610.16     24.48 o 
  -7   5   7     2039.13     2211.26     47.82 o 
  -5   5   7      132.67      147.60     12.77 o 
  -3   5   7       72.40       63.04      8.13 o 
  -1   5   7      146.02      179.54     10.25 o 
   1   5   7      952.74     1049.34     28.56 o 
   3   5   7      454.67      460.16     29.71 o 
   5   5   7      208.99      203.24     12.68 o 
   7   5   7      355.93      351.58     15.33 o 
   9   5   7      755.69      809.19     30.36 o 
  11   5   7       37.22       25.64      7.04 o 
  13   5   7       48.64       40.68      5.48 o 
  15   5   7        2.13        1.41      3.60 o 
  17   5   7      219.41      212.70     10.00 o 
  19   5   7     1203.77     1290.35     41.14 o 
  21   5   7      584.75      505.16     24.95 o 
 -20   6   7       66.35       96.05     12.92 o 
 -18   6   7       59.26       63.55      9.39 o 
 -16   6   7       26.08       30.53     10.77 o 
 -14   6   7       57.28       57.58     15.97 o 
 -12   6   7       45.01       58.97     15.71 o 
 -10   6   7       32.75       25.26     13.74 o 
  -8   6   7        2.38       -0.60      6.14 o 
  -6   6   7       12.49        8.79     10.60 o 
  -4   6   7      102.19       95.93     25.65 o 
  -2   6   7       51.08       24.68     25.20 o 
   0   6   7       18.73       21.64     30.40 o 
   2   6   7      161.84      179.09     29.34 o 
   4   6   7      209.05      214.17     32.02 o 
   6   6   7       85.33       82.90     21.50 o 
   8   6   7      160.69      205.66     27.55 o 
 -52   0   8      282.87      296.32     22.36 o 
 -50   0   8       11.54       19.79     12.08 o 
 -48   0   8      614.14      647.89     33.94 o 
 -46   0   8       77.75      105.72     15.81 o 
 -44   0   8      101.26      141.00     14.13 o 
 -42   0   8     1328.98     1259.58     46.68 o 
 -40   0   8        3.82       14.39      9.33 o 
 -38   0   8     1996.75     1790.48     49.82 o 
 -36   0   8     6427.82     5862.89    148.66 o 
 -34   0   8      195.36      102.38     17.10 o 
 -32   0   8        2.95        3.42      7.49 o 
 -30   0   8       24.07       34.81     11.78 o 
 -28   0   8     3908.44     3981.23     73.41 o 
 -26   0   8     1810.99     1832.25     40.04 o 
 -24   0   8     3107.23     3176.31     57.04 o 
 -22   0   8     1341.91     1287.30     22.32 o 
 -20   0   8      860.61      837.52     21.30 o 
 -18   0   8       18.86       26.36      4.99 o 
 -16   0   8     4976.67     5515.66     99.74 o 
 -14   0   8     3468.58     3559.76     58.71 o 
 -12   0   8      469.66      391.45     12.69 o 
 -10   0   8     1937.91     2232.99     70.57 o 
  -8   0   8    13324.41    15273.40    320.25 o 
  -6   0   8     1738.94     1521.45     34.37 o 
  -4   0   8     1103.83     1173.87    176.95 o 
  -2   0   8    38016.66    44453.91   1525.91 o 
   0   0   8      409.75      464.04     16.23 o 
   2   0   8       32.95       21.39      9.61 o 
   4   0   8     2022.96     2085.29     51.29 o 
   6   0   8     5191.22     5090.24    115.72 o 
   8   0   8     1694.28     1623.45     53.28 o 
  10   0   8     3008.17     2975.26     77.54 o 
  12   0   8     2004.23     1843.21     48.56 o 
  14   0   8     5856.48     5897.39    180.61 o 
  16   0   8      948.92      892.37     31.42 o 
  18   0   8       24.92        9.26      9.29 o 
  20   0   8        9.47        9.16      7.87 o 
  22   0   8     1477.93     1535.98     48.79 o 
  24   0   8     2083.49     2219.38     75.50 o 
  26   0   8     3399.46     3412.00    108.57 o 
  28   0   8      851.63      853.08     43.66 o 
  30   0   8      460.83      377.23     32.03 o 
  32   0   8      691.26      665.25     68.43 o 
  34   0   8        1.25       11.22     11.53 o 
  36   0   8       59.95       63.99     20.65 o 
  38   0   8        0.16        2.04     18.96 o 
 -53   1   8      702.34      856.50     44.37 o 
 -51   1   8      137.95      152.96     15.66 o 
 -49   1   8      170.01      210.85     16.18 o 
 -47   1   8       38.79       47.41      7.89 o 
 -45   1   8       36.64       38.94      7.69 o 
 -43   1   8       74.07       54.87      6.34 o 
 -41   1   8        7.42        1.44      3.45 o 
 -39   1   8       22.32       15.22      4.93 o 
 -37   1   8       42.62       23.06      4.43 o 
 -35   1   8       38.67       28.78      5.03 o 
 -33   1   8      276.93      224.28      8.40 o 
 -31   1   8      278.57      237.23      9.36 o 
 -29   1   8      561.01      505.19     13.00 o 
 -27   1   8      580.00      540.97      9.78 o 
 -25   1   8      281.74      211.69      5.57 o 
 -23   1   8      513.31      425.74      7.74 o 
 -21   1   8      126.03      118.68      4.00 o 
 -19   1   8      633.44      568.86      8.93 o 
 -17   1   8        0.08        0.76      1.95 o 
 -15   1   8      408.31      351.80      7.15 o 
 -13   1   8      991.10     1046.16     15.45 o 
 -11   1   8     1277.11     1457.98     22.78 o 
  -9   1   8       20.68       16.45      4.20 o 
  -7   1   8      474.32      495.17     11.02 o 
  -5   1   8       33.26       71.86      4.80 o 
  -3   1   8       92.69      105.72      7.50 o 
  -1   1   8      102.35      145.42      6.76 o 
   1   1   8      274.32      239.51      8.38 o 
   3   1   8       68.31      113.46      7.33 o 
   5   1   8      177.25      188.76      9.10 o 
   7   1   8        2.77        3.11      3.56 o 
   9   1   8      193.61      188.23      8.98 o 
  11   1   8      646.72      710.36     18.18 o 
  13   1   8      454.35      457.73     13.52 o 
  15   1   8      927.72      972.65     24.18 o 
  17   1   8      284.87      257.68     11.23 o 
  19   1   8       45.69       42.16      9.00 o 
  21   1   8      501.94      468.50     17.92 o 
  23   1   8      257.28      240.22     13.40 o 
  25   1   8        2.19        3.40      5.20 o 
  27   1   8      690.75      654.15     20.79 o 
  29   1   8      145.02      158.07     17.18 o 
  31   1   8      124.18      111.71     10.29 o 
  33   1   8       64.31       44.65     10.34 o 
  35   1   8        2.18        5.81      7.94 o 
  37   1   8       42.04       49.48      9.52 o 
 -50   2   8       12.51       13.81      9.01 o 
 -48   2   8       12.67       22.38      6.00 o 
 -46   2   8       26.61       19.84      6.69 o 
 -44   2   8      227.39      251.36     13.84 o 
 -42   2   8       67.95       55.05      6.69 o 
 -40   2   8      662.28      613.97     31.11 o 
 -38   2   8     1395.49     1359.91     49.56 o 
 -36   2   8     1139.76     1059.33     27.21 o 
 -34   2   8     1010.94      920.88     29.66 o 
 -32   2   8       12.47       17.42      5.16 o 
 -30   2   8     1466.10     1366.08     37.83 o 
 -28   2   8      303.03      301.59     10.71 o 
 -26   2   8     4204.85     3733.51    119.10 o 
 -24   2   8     7107.16     7181.67     91.76 o 
 -22   2   8      230.66      232.34      8.69 o 
 -20   2   8      469.04      492.73      9.39 o 
 -18   2   8     1614.53     1681.70     23.07 o 
 -16   2   8     1796.58     1881.02     25.77 o 
 -14   2   8      578.98      644.70     12.15 o 
 -12   2   8     1375.33     1369.71     19.77 o 
 -10   2   8      207.58      230.72      9.29 o 
  -8   2   8     4229.45     4446.82     93.45 o 
  -6   2   8     4611.94     5041.20     78.52 o 
  -4   2   8     3995.35     4206.39     65.04 o 
  -2   2   8     1900.37     1957.48     30.52 o 
   0   2   8      431.49      365.32     10.12 o 
   2   2   8        1.74        1.00      2.80 o 
   4   2   8     2698.10     2728.40     57.92 o 
   6   2   8       45.88       63.04      5.67 o 
   8   2   8      980.90      887.89     20.41 o 
  10   2   8    13860.62    13807.41    240.02 o 
  12   2   8     3733.06     3776.28    120.16 o 
  14   2   8      454.20      427.88     18.28 o 
  16   2   8      565.19      534.11     15.64 o 
  18   2   8       50.05       49.28      7.26 o 
  20   2   8      447.47      441.18     14.90 o 
  22   2   8     1068.92     1082.07     26.12 o 
  24   2   8      696.36      710.95     20.91 o 
  26   2   8     1082.71     1095.25     29.04 o 
  28   2   8      274.90      295.79     15.71 o 
  30   2   8      187.07      185.58     13.94 o 
  32   2   8      533.62      508.09     24.03 o 
  34   2   8       97.64       91.63     10.94 o 
  36   2   8        7.14        9.61      8.24 o 
 -47   3   8        4.11       13.70     12.52 o 
 -45   3   8        6.31        4.23     12.00 o 
 -43   3   8        8.05        5.89      8.50 o 
 -41   3   8      519.50      578.18     44.10 o 
 -39   3   8        0.57       -2.24      5.41 o 
 -37   3   8       97.38       95.44      7.56 o 
 -35   3   8        4.21        2.66      3.62 o 
 -33   3   8       86.05       81.57      8.96 o 
 -31   3   8       14.33       15.65      6.50 o 
 -29   3   8      697.62      660.91     19.01 o 
 -27   3   8       53.84       55.67      4.58 o 
 -25   3   8      101.23       90.84      4.83 o 
 -23   3   8      489.18      474.37     10.89 o 
 -21   3   8      406.86      372.13      8.06 o 
 -19   3   8       44.56       47.14      4.87 o 
 -17   3   8       13.42       14.67      2.61 o 
 -15   3   8      674.97      612.75     10.42 o 
 -13   3   8       71.06       51.90      5.50 o 
 -11   3   8      332.62      407.48     16.71 o 
  -9   3   8      856.07      826.30     13.90 o 
  -7   3   8        6.10       16.11      3.95 o 
  -5   3   8      434.29      424.97     10.04 o 
  -3   3   8      128.10      140.97     10.57 o 
  -1   3   8     3136.27     3069.49     86.19 o 
   1   3   8       74.95       80.38      5.67 o 
   3   3   8      165.30      153.69      8.85 o 
   5   3   8      123.13      111.30      7.22 o 
   7   3   8      524.83      470.67     18.81 o 
   9   3   8      335.65      345.27     10.45 o 
  11   3   8       21.27       16.64      4.85 o 
  13   3   8        2.40        6.56      6.08 o 
  15   3   8      193.81      194.82      9.30 o 
  17   3   8        0.07        1.19      3.92 o 
  19   3   8      119.20      101.11     10.42 o 
  21   3   8      161.37      145.34     11.47 o 
  23   3   8       92.93       83.21     13.24 o 
  25   3   8       22.90       20.54      6.14 o 
  27   3   8       28.39       14.50      6.09 o 
  29   3   8       19.32       19.47      7.15 o 
  31   3   8      223.92      209.50     17.05 o 
  33   3   8      368.68      414.02     19.42 o 
 -42   4   8       83.46       97.54     14.28 o 
 -40   4   8      767.18      859.78     50.39 o 
 -38   4   8      446.29      503.00     30.43 o 
 -36   4   8      159.45      168.24     16.98 o 
 -34   4   8       84.31       83.02     12.96 o 
 -32   4   8      253.09      281.04     21.44 o 
 -30   4   8       56.35       61.76     10.46 o 
 -28   4   8       33.23       32.40      9.85 o 
 -26   4   8     3225.45     3391.97     82.26 o 
 -24   4   8     1318.21     1273.96     61.60 o 
 -22   4   8      346.29      317.72     18.63 o 
 -20   4   8      485.79      497.78     18.33 o 
 -18   4   8        3.67        4.59      5.05 o 
 -16   4   8      955.58      945.14     22.89 o 
 -14   4   8     1695.75     1698.77     39.19 o 
 -12   4   8     1125.18     1054.83     29.02 o 
 -10   4   8      130.47      189.15     15.87 o 
  -8   4   8       81.27       85.37     13.17 o 
  -6   4   8      929.58     1039.23     32.87 o 
  -4   4   8     2492.17     2440.38     79.46 o 
  -2   4   8      584.58      698.58     54.61 o 
   0   4   8     2197.55     2142.94     70.03 o 
   2   4   8      398.69      384.49     25.72 o 
   4   4   8      118.79      108.77      6.39 o 
   6   4   8      143.58      135.28      7.85 o 
   8   4   8     3375.15     3255.92     90.92 o 
  10   4   8     2592.72     2486.27     82.76 o 
  12   4   8     1341.46     1290.32     34.50 o 
  14   4   8      362.11      351.47     11.24 o 
  16   4   8        0.12        0.07      4.52 o 
  18   4   8      207.64      225.17     11.81 o 
  20   4   8       34.85       31.33      7.25 o 
  22   4   8      731.01      804.08     27.38 o 
  24   4   8      242.91      246.38     17.37 o 
  26   4   8      455.37      442.81     18.15 o 
  28   4   8      367.84      403.60     22.29 o 
 -33   5   8      155.60      182.42     28.64 o 
 -31   5   8       60.84       43.00     14.40 o 
 -29   5   8       92.96       68.84     13.00 o 
 -27   5   8       28.25       16.54     13.09 o 
 -25   5   8        1.60        0.72      7.35 o 
 -23   5   8      523.00      511.88     22.28 o 
 -21   5   8      160.52      165.43     15.00 o 
 -19   5   8       31.63       13.52      8.33 o 
 -17   5   8        1.73        1.25      4.52 o 
 -15   5   8      111.56      102.18      9.23 o 
 -13   5   8       19.90       16.47      7.13 o 
 -11   5   8       15.52       21.21      8.98 o 
  -9   5   8        0.69       -1.64      7.02 o 
  -7   5   8        1.28        1.60      6.03 o 
  -5   5   8       21.41       30.33      8.50 o 
  -3   5   8        1.43        6.72      6.49 o 
  -1   5   8      207.85      258.28     12.12 o 
   1   5   8        0.59        2.64      4.71 o 
   3   5   8      187.84      205.47     16.31 o 
   5   5   8       31.24       25.08      7.66 o 
   7   5   8       83.61       73.73      9.70 o 
   9   5   8       48.73       41.11      7.13 o 
  11   5   8      391.74      357.31     21.89 o 
  13   5   8      233.32      223.94     12.67 o 
  15   5   8       45.35       36.07      7.28 o 
  17   5   8       11.97        5.28      4.42 o 
  19   5   8      339.94      366.86     16.80 o 
 -16   6   8      126.47      122.91     24.43 o 
 -14   6   8       47.84       35.29     15.19 o 
 -12   6   8        9.09        5.40     14.91 o 
 -10   6   8      832.02      841.19     40.74 o 
  -8   6   8      231.26      262.93     40.03 o 
  -6   6   8        5.71        9.61      7.56 o 
  -4   6   8      149.51      147.05     23.23 o 
  -2   6   8      696.24      722.50     56.39 o 
   0   6   8      552.32      742.57     48.67 o 
   2   6   8        5.13        1.15     14.14 o 
 -51   1   9      187.43      206.09     24.96 o 
 -49   1   9      281.49      307.30     22.77 o 
 -47   1   9       12.77       18.12      9.38 o 
 -45   1   9      428.67      397.04     22.58 o 
 -43   1   9       33.96       27.49      5.30 o 
 -41   1   9      126.06      128.21      7.95 o 
 -39   1   9     1599.25     1509.48     30.69 o 
 -37   1   9      612.64      607.92     18.19 o 
 -35   1   9      765.00      708.07     23.92 o 
 -33   1   9     6364.58     5954.83    102.82 o 
 -31   1   9      300.39      284.45      8.37 o 
 -29   1   9       17.03        8.18      2.11 o 
 -27   1   9        0.81        1.02      1.80 o 
 -25   1   9       56.39       56.97      4.01 o 
 -23   1   9        0.29       -1.22      3.11 o 
 -21   1   9    20729.04    21610.70    342.25 o 
 -19   1   9     1942.19     1848.72     23.58 o 
 -17   1   9     7434.59     7829.34    112.26 o 
 -15   1   9     7576.65     8184.77    121.87 o 
 -13   1   9       88.48      100.47      5.86 o 
 -11   1   9      594.01      635.52     23.49 o 
  -9   1   9     4875.11     5105.77     71.64 o 
  -7   1   9     1102.67     1107.32     19.02 o 
  -5   1   9     6173.05     6574.30    102.70 o 
  -3   1   9      118.17      109.67      7.69 o 
  -1   1   9      131.37      154.95     10.83 o 
   1   1   9     6225.29     6549.20     96.97 o 
   3   1   9     1618.74     1576.27     28.80 o 
   5   1   9     2336.60     2311.51     36.32 o 
   7   1   9       11.69        9.44      4.67 o 
   9   1   9       14.68       11.76      6.19 o 
  11   1   9        1.26        3.73      4.44 o 
  13   1   9     7844.40     7969.52    133.63 o 
  15   1   9     1744.44     1753.36     37.07 o 
  17   1   9      664.58      601.09     25.07 o 
  19   1   9     1301.92     1284.69     31.79 o 
  21   1   9      222.59      200.62     14.23 o 
  23   1   9       38.54       37.99      8.37 o 
  25   1   9      562.06      621.86     23.06 o 
  27   1   9      130.66      150.80     12.65 o 
  29   1   9      607.81      601.74     21.49 o 
  31   1   9      603.14      639.17     24.80 o 
  33   1   9       13.17       13.97      9.11 o 
  35   1   9      139.82      146.81     12.90 o 
 -50   2   9       28.87       37.78      9.60 o 
 -48   2   9      124.74      126.90     11.32 o 
 -46   2   9      268.45      281.54     13.90 o 
 -44   2   9      103.17      123.17      9.30 o 
 -42   2   9      128.06      134.18      9.17 o 
 -40   2   9       32.08       17.71      4.84 o 
 -38   2   9      608.82      575.37     17.89 o 
 -36   2   9       76.12       78.75      6.50 o 
 -34   2   9      244.65      219.23     11.59 o 
 -32   2   9     1445.58     1403.47     31.01 o 
 -30   2   9        0.14       -0.26      2.26 o 
 -28   2   9        1.10        2.98      2.88 o 
 -26   2   9     1518.47     1398.90     18.51 o 
 -24   2   9     4352.44     4156.05     51.26 o 
 -22   2   9        0.51        3.06      1.95 o 
 -20   2   9      273.81      297.58      7.71 o 
 -18   2   9      105.63      117.84      6.16 o 
 -16   2   9     1960.78     1928.22     27.75 o 
 -14   2   9      162.11      161.92      6.82 o 
 -12   2   9       11.63       22.09      3.70 o 
 -10   2   9      772.87      872.79     15.39 o 
  -8   2   9        0.08        6.57      3.30 o 
  -6   2   9      359.19      349.16      9.24 o 
  -4   2   9      618.77      575.62     13.57 o 
  -2   2   9      559.78      565.15     25.92 o 
   0   2   9      306.39      286.25     10.57 o 
   2   2   9      658.43      640.22     17.85 o 
   4   2   9     1954.59     2064.45     52.07 o 
   6   2   9     1943.32     1908.45     62.16 o 
   8   2   9     4554.50     4385.57     88.06 o 
  10   2   9     1166.79     1074.02     25.14 o 
  12   2   9      349.32      328.73     15.92 o 
  14   2   9        7.81       10.53      5.60 o 
  16   2   9      184.51      201.22     13.24 o 
  18   2   9      150.06      133.38     11.31 o 
  20   2   9      327.66      311.66     12.61 o 
  22   2   9       23.80       20.10      6.58 o 
  24   2   9      143.34      137.02     12.41 o 
  26   2   9      403.38      400.97     17.82 o 
  28   2   9      133.62      135.17     24.63 o 
  30   2   9       28.70       19.93     11.49 o 
  32   2   9       25.53       18.69      7.96 o 
  34   2   9       40.42       38.59      9.99 o 
 -47   3   9      341.56      407.51     24.87 o 
 -45   3   9      380.73      420.88     22.86 o 
 -43   3   9      200.33      219.32     19.30 o 
 -41   3   9       20.13       37.95     11.56 o 
 -39   3   9        7.47       11.48     13.80 o 
 -37   3   9     1291.38     1353.49     50.13 o 
 -35   3   9     1619.66     1581.36     35.75 o 
 -33   3   9      452.87      441.50     15.35 o 
 -31   3   9      866.71      796.48     30.80 o 
 -29   3   9     1252.14     1236.71     29.41 o 
 -27   3   9      195.96      177.60      7.28 o 
 -25   3   9      783.99      757.01     14.86 o 
 -23   3   9     3091.03     3080.92     52.03 o 
 -21   3   9     1717.15     1637.46     23.47 o 
 -19   3   9     5172.74     5163.53     69.86 o 
 -17   3   9      276.87      287.14      7.53 o 
 -15   3   9      456.09      478.09     13.48 o 
 -13   3   9     3193.39     3094.33     42.23 o 
 -11   3   9      177.28      204.58      7.12 o 
  -9   3   9      608.46      484.49     17.50 o 
  -7   3   9      659.50      623.09     27.98 o 
  -5   3   9      552.01      629.61     21.10 o 
  -3   3   9     3065.02     2941.90     68.09 o 
  -1   3   9     1205.39     1214.64     30.43 o 
   1   3   9     1080.69      998.59     28.86 o 
   3   3   9      795.94      707.70     23.81 o 
   5   3   9       16.06       14.12      4.73 o 
   7   3   9      148.36      130.59      7.48 o 
   9   3   9        0.24        0.30      3.46 o 
  11   3   9       78.23       82.33     10.47 o 
  13   3   9      788.88      753.30     18.48 o 
  15   3   9     3065.39     3026.67     54.60 o 
  17   3   9     1153.58     1102.86     37.52 o 
  19   3   9      101.38       97.85     10.81 o 
  21   3   9      155.41      121.58     18.73 o 
  23   3   9      118.17      117.69     13.22 o 
  25   3   9      143.27      151.58     14.97 o 
  27   3   9      175.51      204.41     16.37 o 
  29   3   9      562.97      568.98     23.98 o 
  31   3   9      292.43      337.39     15.90 o 
 -40   4   9       41.99       42.06     12.74 o 
 -38   4   9       37.62       43.15     10.59 o 
 -36   4   9       37.34       51.95     10.71 o 
 -34   4   9       21.17       24.70     11.26 o 
 -32   4   9      668.89      670.44     32.98 o 
 -30   4   9       60.38       52.46     13.71 o 
 -28   4   9      319.85      344.48     20.35 o 
 -26   4   9       30.73       33.82     10.22 o 
 -24   4   9       13.51       14.70      5.62 o 
 -22   4   9       86.22       63.47     10.84 o 
 -20   4   9      353.71      332.50     14.31 o 
 -18   4   9       12.26       12.33      6.47 o 
 -16   4   9        3.23        2.79      7.56 o 
 -14   4   9        1.71       12.52      7.29 o 
 -12   4   9      301.95      274.34     19.22 o 
 -10   4   9       19.12       19.64      6.94 o 
  -8   4   9       37.29       30.48      4.00 o 
  -6   4   9      166.95      154.88     10.58 o 
  -4   4   9      107.07       95.25      5.84 o 
  -2   4   9      306.71      266.46     19.93 o 
   0   4   9      817.54      701.51     29.88 o 
   2   4   9      175.40      184.25     13.09 o 
   4   4   9     1082.93      992.25     45.29 o 
   6   4   9      499.42      486.57     31.94 o 
   8   4   9      334.53      322.87     15.38 o 
  10   4   9        3.37       -1.38      5.67 o 
  12   4   9       10.37        4.55      4.05 o 
  14   4   9       47.83       32.34      8.05 o 
  16   4   9      187.72      208.22     11.40 o 
  18   4   9        0.84       -0.37      4.39 o 
  20   4   9      384.50      450.50     19.62 o 
  22   4   9        0.76        3.69      5.20 o 
  24   4   9        9.53       11.46      6.34 o 
 -31   5   9     1160.79     1252.33     43.67 o 
 -29   5   9      179.20      229.29     22.12 o 
 -27   5   9       10.28       25.92     11.05 o 
 -25   5   9      347.40      352.57     22.83 o 
 -23   5   9     2228.02     2360.28     65.67 o 
 -21   5   9      679.59      628.71     33.04 o 
 -19   5   9     1171.81     1168.66     39.07 o 
 -17   5   9      986.43      988.81     35.18 o 
 -15   5   9      323.57      309.76     18.35 o 
 -13   5   9      100.32      114.38     12.12 o 
 -11   5   9      115.19      130.47     36.29 o 
  -9   5   9       66.14       54.39     20.15 o 
  -7   5   9      632.73      671.44     23.40 o 
  -5   5   9      264.11      316.44     16.15 o 
  -3   5   9      584.47      663.77     22.02 o 
  -1   5   9      212.87      194.67     16.66 o 
   1   5   9      347.83      382.18     18.27 o 
   3   5   9     2230.12     2369.33     61.96 o 
   5   5   9        0.81       -5.85      7.34 o 
   7   5   9      314.74      316.23     24.91 o 
   9   5   9        0.44        3.81      5.98 o 
  11   5   9      233.44      251.39     15.15 o 
  13   5   9      103.66       91.22      8.64 o 
  15   5   9      245.02      229.61     13.31 o 
 -52   0  10     5689.09     6348.61    266.84 o 
 -50   0  10      397.84      385.41     37.29 o 
 -48   0  10      225.52      224.43     22.54 o 
 -46   0  10     2200.46     2352.14     78.75 o 
 -44   0  10      150.24      152.17     32.11 o 
 -42   0  10       18.52       21.99     14.20 o 
 -40   0  10       52.58       69.68     12.57 o 
 -38   0  10      332.62      322.61     20.32 o 
 -36   0  10        6.53       10.88     11.18 o 
 -34   0  10      413.54      503.16     23.87 o 
 -32   0  10       99.11       94.11     11.38 o 
 -30   0  10     5574.39     5508.41    110.22 o 
 -28   0  10     2882.97     2632.33     58.01 o 
 -26   0  10     1929.96     1896.34     36.83 o 
 -24   0  10       28.63       30.63      4.88 o 
 -22   0  10     1006.52     1095.73     35.06 o 
 -20   0  10     1705.70     1680.98     34.70 o 
 -18   0  10    14117.11    14263.00    309.15 o 
 -16   0  10      984.12      962.16     22.44 o 
 -14   0  10     2379.01     2489.75     76.77 o 
 -12   0  10     6739.86     7181.38    135.15 o 
 -10   0  10        6.22        5.09      5.95 o 
  -8   0  10       35.57       43.21      6.51 o 
  -6   0  10      351.89      432.29     14.94 o 
  -4   0  10      948.25     1080.02     36.49 o 
  -2   0  10     2453.96     2550.26     64.83 o 
   0   0  10      342.10      295.66     14.94 o 
   2   0  10      427.27      386.73     18.72 o 
   4   0  10      727.59      692.72     28.22 o 
   6   0  10      318.21      299.32     20.15 o 
   8   0  10      199.29      215.08     18.24 o 
  10   0  10       43.05       43.72     11.97 o 
  12   0  10     3069.04     3143.24    109.63 o 
  14   0  10       82.98       93.34     16.04 o 
  16   0  10     1083.23     1018.16     46.40 o 
  18   0  10       11.65       13.48     11.63 o 
  20   0  10       25.18       10.01     11.47 o 
  22   0  10     1473.95     1431.30     60.79 o 
  24   0  10      109.78       94.53     19.42 o 
  26   0  10       48.42       34.18     16.00 o 
  28   0  10       39.87       21.74     15.43 o 
  30   0  10      196.40      213.19     29.53 o 
  32   0  10     1393.47     1397.89    155.97 o 
  34   0  10      872.24      986.56    113.83 o 
 -51   1  10      160.69      172.36     18.60 o 
 -49   1  10        2.11       -1.48      7.49 o 
 -47   1  10       21.30       20.73      7.63 o 
 -45   1  10      561.23      590.34     21.83 o 
 -43   1  10       82.60       70.76      6.90 o 
 -41   1  10       11.04       10.66      4.76 o 
 -39   1  10       15.22       -2.35      4.82 o 
 -37   1  10        3.74        3.05      4.55 o 
 -35   1  10      205.64      156.95      8.73 o 
 -33   1  10       15.49       16.07      4.59 o 
 -31   1  10      332.94      279.03      9.11 o 
 -29   1  10     1068.60      994.23     16.34 o 
 -27   1  10     2203.92     2072.42     26.60 o 
 -25   1  10        0.56        2.05      2.37 o 
 -23   1  10     4319.62     4251.73     62.17 o 
 -21   1  10      667.62      662.45     12.93 o 
 -19   1  10     1245.04     1225.33     19.41 o 
 -17   1  10      102.39      109.82      5.53 o 
 -15   1  10      463.82      501.89     13.65 o 
 -13   1  10        0.93        6.24      3.44 o 
 -11   1  10     1269.53     1392.01     24.48 o 
  -9   1  10      112.56      157.80      9.95 o 
  -7   1  10      159.08      173.16      8.54 o 
  -5   1  10       97.45      115.69      6.77 o 
  -3   1  10       20.35       12.57      4.18 o 
  -1   1  10       89.91      103.20      7.83 o 
   1   1  10      116.49      148.98      8.02 o 
   3   1  10      438.66      431.14     14.74 o 
   5   1  10     1280.62     1239.17     27.20 o 
   7   1  10     1259.66     1222.11     25.79 o 
   9   1  10     1240.13     1238.25     31.09 o 
  11   1  10     2526.17     2420.29     47.77 o 
  13   1  10        8.10        4.98      5.24 o 
  15   1  10       21.71       20.37      6.19 o 
  17   1  10       14.55        8.09      5.97 o 
  19   1  10        4.56        7.08      5.63 o 
  21   1  10       64.68       71.41      8.65 o 
  23   1  10       24.85       16.17      7.98 o 
  25   1  10        1.90        2.60      8.13 o 
  27   1  10       87.01       60.14     14.90 o 
  29   1  10       88.97       62.00     12.63 o 
  31   1  10       20.12        9.53      8.11 o 
  33   1  10       23.31        3.42      6.16 o 
 -50   2  10      635.13      639.28     28.15 o 
 -48   2  10     1077.09     1113.05     36.45 o 
 -46   2  10     1150.66     1197.18     28.89 o 
 -44   2  10      440.66      489.46     18.23 o 
 -42   2  10      146.36      153.42     10.17 o 
 -40   2  10      281.58      307.79     11.01 o 
 -38   2  10      277.42      268.61     11.23 o 
 -36   2  10       91.01       72.91      7.65 o 
 -34   2  10      491.48      465.38     18.43 o 
 -32   2  10        2.53       -0.44      2.91 o 
 -30   2  10     2140.33     2026.11     34.78 o 
 -28   2  10     2173.46     2110.68     34.73 o 
 -26   2  10      689.78      711.73     11.08 o 
 -24   2  10     2334.31     2192.43     29.05 o 
 -22   2  10      155.72      155.99      5.82 o 
 -20   2  10      266.90      258.14      7.70 o 
 -18   2  10     3469.34     3531.06     50.86 o 
 -16   2  10     3782.34     3696.95     58.88 o 
 -14   2  10     1147.30     1228.89     22.38 o 
 -12   2  10      885.71      898.30     19.43 o 
 -10   2  10      407.90      384.58     11.00 o 
  -8   2  10      679.55      577.49     16.45 o 
  -6   2  10       64.78       68.69      5.56 o 
  -4   2  10       32.88       11.24      4.57 o 
  -2   2  10      462.71      498.80     26.56 o 
   0   2  10     4892.24     4612.80     88.28 o 
   2   2  10       16.60       22.10      6.05 o 
   4   2  10      574.80      568.55     20.40 o 
   6   2  10     1623.91     1603.60     38.35 o 
   8   2  10      648.02      668.10     15.90 o 
  10   2  10      914.58      880.23     24.80 o 
  12   2  10      136.06      127.68      9.60 o 
  14   2  10      210.71      200.16     15.18 o 
  16   2  10      384.14      384.65     16.83 o 
  18   2  10      798.49      771.31     22.62 o 
  20   2  10      129.91      143.22     12.71 o 
  22   2  10      267.05      252.77     15.16 o 
  24   2  10       15.14       13.34      6.99 o 
  26   2  10        2.11        2.01      6.33 o 
  28   2  10      421.93      446.05     24.44 o 
  30   2  10      316.62      320.69     17.89 o 
  32   2  10      258.64      259.73     18.34 o 
 -45   3  10      153.84      159.97     19.95 o 
 -43   3  10       90.85       97.95     15.33 o 
 -41   3  10       85.87       88.26     12.88 o 
 -39   3  10       28.58       31.99     10.53 o 
 -37   3  10        0.58       -3.21      6.69 o 
 -35   3  10       10.80       11.41     11.64 o 
 -33   3  10      546.34      519.08     18.43 o 
 -31   3  10        3.01        7.07      3.98 o 
 -29   3  10       48.97       48.77      6.34 o 
 -27   3  10      293.91      263.72     13.08 o 
 -25   3  10      135.93      126.95      6.06 o 
 -23   3  10        0.40        0.38      2.40 o 
 -21   3  10       44.00       41.29      4.59 o 
 -19   3  10      642.54      639.83     11.04 o 
 -17   3  10       15.24       15.03      3.76 o 
 -15   3  10      138.49      164.17      7.35 o 
 -13   3  10        0.45        5.12      2.78 o 
 -11   3  10     1961.55     1721.36     29.65 o 
  -9   3  10        1.18       13.50      4.38 o 
  -7   3  10      462.85      400.86     10.97 o 
  -5   3  10      156.82      174.39      7.24 o 
  -3   3  10      618.95      593.73     18.46 o 
  -1   3  10       26.09       20.46      4.69 o 
   1   3  10       66.57       52.81      7.56 o 
   3   3  10      851.89      835.61     29.14 o 
   5   3  10        3.93        6.12      3.61 o 
   7   3  10        4.31        0.69      5.65 o 
   9   3  10       77.71       59.64     11.95 o 
  11   3  10      175.27      173.89      9.02 o 
  13   3  10      124.86      106.82     10.44 o 
  15   3  10       49.09       48.04      9.45 o 
  17   3  10      293.10      331.65     16.19 o 
  19   3  10       22.86       14.64      8.05 o 
  21   3  10       51.35       39.93      7.69 o 
  23   3  10       40.44       34.02      8.54 o 
  25   3  10       23.97       12.10      7.73 o 
  27   3  10       57.48       44.23     11.74 o 
 -40   4  10       47.93       51.06     18.98 o 
 -38   4  10        0.15        6.44      9.00 o 
 -36   4  10      451.77      488.92     29.93 o 
 -34   4  10      156.97      178.87     25.03 o 
 -32   4  10      527.87      575.77     27.38 o 
 -30   4  10      789.11      798.81     32.30 o 
 -28   4  10      987.60     1032.79     33.67 o 
 -26   4  10        1.26        2.55      6.99 o 
 -24   4  10      274.96      229.21     25.27 o 
 -22   4  10      150.64      158.67     10.54 o 
 -20   4  10        0.90        1.29      3.89 o 
 -18   4  10       39.54       26.60     10.59 o 
 -16   4  10     2748.68     2783.49     59.88 o 
 -14   4  10      562.57      642.45     23.37 o 
 -12   4  10     1542.79     1551.13     39.13 o 
 -10   4  10      817.25      702.98     50.06 o 
  -8   4  10       82.60       85.57      5.49 o 
  -6   4  10       50.83       61.27      6.67 o 
  -4   4  10      723.39      655.54     25.49 o 
  -2   4  10     1234.99     1205.33     46.00 o 
   0   4  10      237.90      291.93     27.65 o 
   2   4  10       82.42       66.42      6.40 o 
   4   4  10      357.65      320.63     10.80 o 
   6   4  10      384.74      365.27     13.46 o 
   8   4  10        0.13        5.28      6.09 o 
  10   4  10      134.53      110.07     15.56 o 
  12   4  10       25.22       18.88      7.56 o 
  14   4  10       12.50        7.85      6.30 o 
  16   4  10       43.22       31.76      7.49 o 
  18   4  10     1150.97     1249.09     35.83 o 
  20   4  10       65.87       35.00      7.94 o 
  22   4  10       19.85       17.85     10.07 o 
 -29   5  10       16.67       14.03     12.30 o 
 -27   5  10      414.16      395.40     25.09 o 
 -25   5  10      148.55      137.58     19.49 o 
 -23   5  10      115.36      112.46     18.25 o 
 -21   5  10      244.21      277.16     21.11 o 
 -19   5  10       29.38       31.37      7.43 o 
 -17   5  10        7.65        4.39      7.80 o 
 -15   5  10      353.61      364.99     18.83 o 
 -13   5  10       52.22       25.05      9.83 o 
 -11   5  10       44.38       30.42     10.07 o 
  -9   5  10       31.75       29.32     12.21 o 
  -7   5  10       10.17        5.62      5.59 o 
  -5   5  10       32.40       24.09      7.51 o 
  -3   5  10      259.10      331.82     17.72 o 
  -1   5  10      117.62      115.02     16.60 o 
   1   5  10        0.38        7.58      8.57 o 
   3   5  10       15.95       19.21      8.87 o 
   5   5  10      285.49      286.96     20.25 o 
   7   5  10      193.91      225.55     20.14 o 
   9   5  10        1.02        2.45      5.81 o 
  11   5  10      144.15      148.70     30.43 o 
 -51   1  11        1.26        3.51      6.24 o 
 -49   1  11      270.95      310.07     19.35 o 
 -47   1  11      968.30     1061.92     46.37 o 
 -45   1  11       37.10       22.76      9.78 o 
 -43   1  11     1309.31     1268.62     36.53 o 
 -41   1  11      450.08      480.19     21.78 o 
 -39   1  11      438.60      470.98     18.23 o 
 -37   1  11      546.95      520.44     19.89 o 
 -35   1  11       95.41       83.27      7.10 o 
 -33   1  11      120.33      102.81      6.59 o 
 -31   1  11     1253.86     1212.03     27.07 o 
 -29   1  11      236.73      261.23      7.78 o 
 -27   1  11      467.21      456.21     10.06 o 
 -25   1  11     3071.17     3008.46     40.61 o 
 -23   1  11      318.36      337.61      9.69 o 
 -21   1  11      952.31      984.94     16.31 o 
 -19   1  11      106.06      119.16      6.96 o 
 -17   1  11        2.85        5.59      2.96 o 
 -15   1  11      277.82      287.66      8.23 o 
 -13   1  11      850.45      851.17     16.53 o 
 -11   1  11      115.02      196.07     33.99 o 
  -9   1  11     3645.91     3858.96     59.60 o 
  -7   1  11      923.00      965.99     22.49 o 
  -5   1  11      177.09      220.04      9.10 o 
  -3   1  11      939.62      961.29     18.78 o 
  -1   1  11     2408.18     2470.53     42.59 o 
   1   1  11     3182.54     3274.90     56.47 o 
   3   1  11     7708.10     7828.64    133.34 o 
   5   1  11      165.04      153.99     10.34 o 
   7   1  11      265.52      263.54     13.80 o 
   9   1  11     1357.51     1357.53     30.03 o 
  11   1  11      158.69      154.70     10.47 o 
  13   1  11      579.91      599.11     23.42 o 
  15   1  11      553.01      560.23     25.78 o 
  17   1  11      786.97      829.77     27.34 o 
  19   1  11      394.75      403.13     18.30 o 
  21   1  11      883.68      835.49     25.21 o 
  23   1  11      298.56      300.41     18.95 o 
  25   1  11      520.81      545.24     24.69 o 
  27   1  11        4.76       -1.50      7.09 o 
  29   1  11      734.97      786.07     28.91 o 
  31   1  11        6.09       10.01      8.88 o 
 -48   2  11       34.32       24.04     10.11 o 
 -46   2  11      317.09      341.25     17.05 o 
 -44   2  11      209.72      216.35     10.87 o 
 -42   2  11     1007.64     1043.47     29.63 o 
 -40   2  11      117.28      119.09      8.86 o 
 -38   2  11      377.12      359.03     18.83 o 
 -36   2  11       39.64       44.92      6.99 o 
 -34   2  11      400.69      362.63     10.65 o 
 -32   2  11     1352.67     1221.03     22.86 o 
 -30   2  11       47.88       31.22      3.50 o 
 -28   2  11      465.65      417.58     14.63 o 
 -26   2  11       92.98       95.97      5.56 o 
 -24   2  11        2.13        6.82      2.46 o 
 -22   2  11      466.99      466.08     10.37 o 
 -20   2  11       40.21       35.54      4.87 o 
 -18   2  11      221.64      213.51      8.22 o 
 -16   2  11      228.63      219.72      7.32 o 
 -14   2  11     1010.69      928.10     17.22 o 
 -12   2  11       48.68       34.12      5.89 o 
 -10   2  11       93.85       80.67      6.42 o 
  -8   2  11      321.59      265.81     15.60 o 
  -6   2  11      411.94      430.06     23.47 o 
  -4   2  11      265.06      250.95     11.76 o 
  -2   2  11       54.97       46.41      6.46 o 
   0   2  11      873.96      892.90     24.66 o 
   2   2  11       84.56       75.61      8.01 o 
   4   2  11       14.27       12.98      5.30 o 
   6   2  11       36.56       35.95      6.64 o 
   8   2  11      487.36      496.26     17.06 o 
  10   2  11       44.05       42.88      7.80 o 
  12   2  11       11.16       11.51      5.73 o 
  14   2  11      697.21      696.22     25.21 o 
  16   2  11        0.02        2.31      5.43 o 
  18   2  11       27.15       39.61      7.89 o 
  20   2  11        4.68        4.33      7.51 o 
  22   2  11        2.31       -0.49      6.39 o 
  24   2  11       10.33       15.09      7.65 o 
  26   2  11        2.24        3.40      8.76 o 
  28   2  11        9.83       15.95      8.58 o 
 -45   3  11      239.02      268.80     18.96 o 
 -43   3  11     1006.70     1072.50     38.80 o 
 -41   3  11      695.41      734.58     33.57 o 
 -39   3  11      397.90      405.49     22.55 o 
 -37   3  11        4.14        3.15      7.12 o 
 -35   3  11      119.31      118.41     13.97 o 
 -33   3  11      182.73      221.86     19.34 o 
 -31   3  11      520.02      490.87     12.71 o 
 -29   3  11       38.86       39.89      4.25 o 
 -27   3  11      219.11      198.78      6.94 o 
 -25   3  11      198.74      210.90      8.32 o 
 -23   3  11       15.25       14.33      4.08 o 
 -21   3  11       82.39       78.02      6.25 o 
 -19   3  11        4.66        2.75      3.19 o 
 -17   3  11      652.12      574.20     13.20 o 
 -15   3  11     1319.59     1425.80     32.54 o 
 -13   3  11     2051.92     1947.07     41.74 o 
 -11   3  11       41.03      112.43     42.90 o 
  -9   3  11       39.31       41.27      6.26 o 
  -7   3  11      299.29      308.09     30.34 o 
  -5   3  11      907.85      895.89     42.11 o 
  -3   3  11      555.82      639.08     32.03 o 
  -1   3  11      620.07      581.32     17.81 o 
   1   3  11      241.43      237.82     18.60 o 
   3   3  11      937.25      919.86     21.92 o 
   5   3  11     1576.69     1556.95     74.51 o 
   7   3  11      671.98      684.89     21.86 o 
   9   3  11       22.64       13.29      5.00 o 
  11   3  11       22.85       11.94      5.86 o 
  13   3  11      825.16      815.95     33.61 o 
  15   3  11     1544.11     1548.01     35.71 o 
  17   3  11        1.44        7.72      6.96 o 
  19   3  11      170.98      175.32     13.37 o 
  21   3  11     1114.90     1219.75     35.44 o 
  23   3  11       84.85       76.53     12.82 o 
  25   3  11       20.18       13.39      7.78 o 
 -38   4  11        0.49       -2.48      9.39 o 
 -36   4  11       77.50       74.75     15.95 o 
 -34   4  11      333.27      328.95     22.32 o 
 -32   4  11       26.53       25.32     10.76 o 
 -30   4  11      396.69      518.13     39.67 o 
 -28   4  11      115.01      128.17     18.39 o 
 -26   4  11       41.95       29.97      9.10 o 
 -24   4  11        4.08        7.11      7.90 o 
 -22   4  11        1.38        9.38      8.90 o 
 -20   4  11        3.19        1.03      6.19 o 
 -18   4  11       50.03       47.68      8.75 o 
 -16   4  11       83.58       53.15     21.29 o 
 -14   4  11       84.24       80.95     10.66 o 
 -12   4  11      578.06      580.10     32.97 o 
 -10   4  11       13.40       17.77      8.22 o 
  -8   4  11       28.91       29.77      4.15 o 
  -6   4  11        7.33        6.14      3.82 o 
  -4   4  11        0.20        2.32      3.72 o 
  -2   4  11       24.18       15.70      4.58 o 
   0   4  11       66.53       71.58      9.26 o 
   2   4  11      235.38      221.19     12.32 o 
   4   4  11       54.26       52.61      7.11 o 
   6   4  11       46.93       29.30      7.21 o 
   8   4  11       60.41       39.95      6.34 o 
  10   4  11       52.42       33.81      7.78 o 
  12   4  11        2.69        5.46      5.83 o 
  14   4  11       19.78       16.81      6.31 o 
  16   4  11       58.04       36.73      9.28 o 
  18   4  11       68.46       53.52      8.84 o 
 -27   5  11      834.78      976.46     39.01 o 
 -25   5  11      212.80      265.85     27.94 o 
 -23   5  11        4.47        2.28      8.98 o 
 -21   5  11        3.41        2.82      6.03 o 
 -19   5  11       12.62        7.91      7.29 o 
 -17   5  11       39.95       32.69     11.27 o 
 -15   5  11      122.03      126.17     35.19 o 
 -13   5  11       94.01       68.69     20.38 o 
 -11   5  11      373.60      448.88     25.78 o 
  -9   5  11       88.15       55.11     20.95 o 
  -7   5  11      126.92      141.28     17.32 o 
  -5   5  11        0.96       -1.72      8.97 o 
  -3   5  11       77.17       83.91     13.49 o 
  -1   5  11       94.26      139.35     23.59 o 
   1   5  11     2194.33     2417.85     75.01 o 
   3   5  11      328.74      390.16     25.19 o 
   5   5  11       26.24       18.57      8.10 o 
   7   5  11      342.78      382.29     26.53 o 
 -50   0  12     1033.15     1239.25     66.78 o 
 -48   0  12      152.56      122.18     40.63 o 
 -46   0  12      280.05      247.06     23.85 o 
 -44   0  12      920.90      903.65     49.76 o 
 -42   0  12      169.56      193.29     25.94 o 
 -40   0  12      617.76      604.45     31.17 o 
 -38   0  12     1225.10     1164.86     51.86 o 
 -36   0  12        7.41       15.35      6.52 o 
 -34   0  12      265.63      275.26     17.12 o 
 -32   0  12      405.35      358.40     11.75 o 
 -30   0  12     1293.31     1211.14     28.27 o 
 -28   0  12     3786.50     3690.63    111.56 o 
 -26   0  12       28.28       36.93      8.09 o 
 -24   0  12     2800.52     2706.51     57.78 o 
 -22   0  12    20694.58    21653.99    539.49 o 
 -20   0  12      229.96      219.59     13.41 o 
 -18   0  12     4617.58     4803.19     96.43 o 
 -16   0  12        4.04        9.11      4.91 o 
 -14   0  12     1885.25     1937.80     39.20 o 
 -12   0  12        9.07      239.31    184.58 o 
 -10   0  12     7537.02     8148.44    180.90 o 
  -8   0  12      300.84      746.86    342.22 o 
  -6   0  12     1633.27     1678.83     39.81 o 
  -4   0  12      511.48      527.64     20.03 o 
  -2   0  12      513.62      484.02     17.80 o 
   0   0  12      289.55      273.90     14.33 o 
   2   0  12      380.03      342.50     97.96 o 
   4   0  12      287.11      279.00     22.89 o 
   6   0  12     7614.95     8002.66    216.53 o 
   8   0  12     1993.14     1906.05     60.51 o 
  10   0  12     1207.36     1230.67     97.49 o 
  12   0  12     5980.62     6142.49    175.66 o 
  14   0  12      913.38      907.28     47.63 o 
  16   0  12      654.06      647.98     32.62 o 
  18   0  12       17.41       25.55     12.32 o 
  20   0  12     2240.38     2225.55     85.61 o 
  22   0  12      452.62      395.67     34.57 o 
  24   0  12     1541.17     1528.24    182.23 o 
  26   0  12      192.77      191.57     25.24 o 
  28   0  12      136.85       68.11     34.60 o 
 -49   1  12        9.31       13.53      9.89 o 
 -47   1  12       78.37       70.46     12.28 o 
 -45   1  12      339.59      359.80     23.88 o 
 -43   1  12      320.61      331.38     19.78 o 
 -41   1  12        4.71       12.43      6.43 o 
 -39   1  12        0.71       -4.22      6.83 o 
 -37   1  12       51.86       55.97      5.88 o 
 -35   1  12       47.89       48.33      7.28 o 
 -33   1  12      281.76      268.24     10.13 o 
 -31   1  12       56.03       52.83      5.60 o 
 -29   1  12      403.51      397.78     10.59 o 
 -27   1  12        6.54        3.66      3.16 o 
 -25   1  12      574.97      530.94     14.23 o 
 -23   1  12      325.29      322.70     10.74 o 
 -21   1  12      118.87      106.21      6.68 o 
 -19   1  12      243.06      245.50     10.22 o 
 -17   1  12      400.20      383.47     11.23 o 
 -15   1  12       68.45       67.07      6.07 o 
 -13   1  12      285.42      304.54     11.97 o 
 -11   1  12      713.25      703.36     28.06 o 
  -9   1  12      146.08      143.09      8.64 o 
  -7   1  12       32.64       33.04      6.51 o 
  -5   1  12      103.72      103.48      9.17 o 
  -3   1  12       15.82       19.72      5.81 o 
  -1   1  12       91.06       82.93      8.39 o 
   1   1  12      285.54      282.24     13.89 o 
   3   1  12        0.12       -2.37      4.42 o 
   5   1  12      567.37      522.63     15.51 o 
   7   1  12     1426.14     1401.87     32.16 o 
   9   1  12      436.63      417.57     20.61 o 
  11   1  12      522.91      516.17     24.78 o 
  13   1  12       89.01       84.40     12.94 o 
  15   1  12       78.26       66.85     10.14 o 
  17   1  12      223.60      240.28     14.61 o 
  19   1  12       52.88       63.25     10.26 o 
  21   1  12       48.10       43.20      9.66 o 
  23   1  12        7.85       16.47      8.58 o 
  25   1  12        0.24        0.53      6.65 o 
  27   1  12       37.10       22.29     10.85 o 
 -46   2  12        9.45       11.14      8.82 o 
 -44   2  12       94.83      111.97     11.19 o 
 -42   2  12        0.29        4.30      7.02 o 
 -40   2  12      525.50      522.01     18.50 o 
 -38   2  12      697.98      749.72     20.74 o 
 -36   2  12      279.94      273.11     12.52 o 
 -34   2  12      509.90      500.22     15.29 o 
 -32   2  12      674.04      687.82     16.73 o 
 -30   2  12     1395.59     1286.57     43.36 o 
 -28   2  12      720.26      676.76     17.21 o 
 -26   2  12     1691.53     1694.97     25.21 o 
 -24   2  12      299.84      285.56      8.10 o 
 -22   2  12       24.01       19.75      4.87 o 
 -20   2  12        4.33        5.96      5.47 o 
 -18   2  12       12.57       11.81      4.11 o 
 -16   2  12      313.57      280.33     10.95 o 
 -14   2  12      409.15      488.22     13.46 o 
 -12   2  12      349.53      535.95     63.61 o 
 -10   2  12     3735.08     3643.01     63.11 o 
  -8   2  12     1130.95     1347.12    134.67 o 
  -6   2  12      595.01      766.74     45.68 o 
  -4   2  12      186.47      201.86     30.80 o 
  -2   2  12      247.83      236.19     12.53 o 
   0   2  12        2.10        1.85      5.09 o 
   2   2  12      302.12      301.72     13.60 o 
   4   2  12      649.11      630.17     18.89 o 
   6   2  12      617.59      587.13     18.86 o 
   8   2  12     2006.41     1922.47     58.48 o 
  10   2  12     1590.33     1575.36     38.60 o 
  12   2  12     1092.12     1082.98     27.31 o 
  14   2  12      175.37      196.15     14.88 o 
  16   2  12       27.37       29.33      7.87 o 
  18   2  12      855.42      859.77     27.33 o 
  20   2  12     1035.88     1043.37     31.56 o 
  22   2  12      237.98      234.08     15.55 o 
  24   2  12      785.02      848.11     30.72 o 
  26   2  12       87.88       77.57     13.76 o 
 -43   3  12       12.28       28.79     17.43 o 
 -41   3  12      188.52      211.56     22.46 o 
 -39   3  12      165.35      179.69     31.96 o 
 -37   3  12        1.47        3.04      9.85 o 
 -35   3  12       13.30       21.17     10.26 o 
 -33   3  12       48.94       38.55     12.62 o 
 -31   3  12      153.98      140.59      7.38 o 
 -29   3  12      133.83      140.64      8.34 o 
 -27   3  12       66.07       69.85      6.64 o 
 -25   3  12      203.35      215.75     10.09 o 
 -23   3  12      299.00      300.29     11.05 o 
 -21   3  12       92.48       86.36      5.72 o 
 -19   3  12       49.20       46.46      4.26 o 
 -17   3  12      794.40      735.53     15.67 o 
 -15   3  12       89.99      133.72      7.55 o 
 -13   3  12       39.35       54.78      7.34 o 
 -11   3  12        0.06        6.50      3.86 o 
  -9   3  12      390.39      370.54     11.42 o 
  -7   3  12        7.34       44.76     28.58 o 
  -5   3  12       24.99       25.57      5.84 o 
  -3   3  12      416.02      368.60     15.90 o 
  -1   3  12      293.95      304.52     13.99 o 
   1   3  12       37.60       27.47      6.02 o 
   3   3  12       13.98       15.40      6.29 o 
   5   3  12      714.66      742.15     24.26 o 
   7   3  12       10.17        5.23      5.08 o 
   9   3  12        2.55        0.52      4.81 o 
  11   3  12      106.95       97.62     17.83 o 
  13   3  12        0.62        0.28      5.75 o 
  15   3  12        0.71        3.83      8.22 o 
  17   3  12      101.57       89.39     19.66 o 
  19   3  12       95.09      123.30     13.53 o 
  21   3  12       13.20        9.42     10.39 o 
 -36   4  12      104.60       99.40     23.16 o 
 -34   4  12       12.75       17.87     11.06 o 
 -32   4  12       19.93       27.25     13.98 o 
 -30   4  12      256.50      288.34     21.68 o 
 -28   4  12      538.27      629.11     33.33 o 
 -26   4  12      141.42      105.00     13.75 o 
 -24   4  12     2079.18     2293.77     69.00 o 
 -22   4  12        0.59        5.45      8.71 o 
 -20   4  12      117.19      125.38     13.55 o 
 -18   4  12      254.17      242.22     17.58 o 
 -16   4  12      666.14      714.90     27.83 o 
 -14   4  12       48.36       65.61     10.45 o 
 -12   4  12     1535.85     1614.88     41.80 o 
 -10   4  12        4.83        6.44      6.54 o 
  -8   4  12      396.54      418.28     30.85 o 
  -6   4  12      247.71      244.04     12.81 o 
  -4   4  12      380.51      385.48     21.98 o 
  -2   4  12       88.16       76.15      7.93 o 
   0   4  12       85.75      107.55      8.30 o 
   2   4  12        0.36       -6.23      6.23 o 
   4   4  12     1199.89     1127.07     51.66 o 
   6   4  12     1170.76     1142.32     50.97 o 
   8   4  12      511.50      519.92     27.45 o 
  10   4  12      764.84      794.05     41.90 o 
  12   4  12        9.17        2.44      7.95 o 
  14   4  12      131.30      100.03     17.37 o 
 -23   5  12      252.59      281.11     19.78 o 
 -21   5  12       27.59       18.11     10.67 o 
 -19   5  12      192.27      259.35     24.61 o 
 -17   5  12       21.75       28.34     11.25 o 
 -15   5  12        3.40        0.88      8.75 o 
 -13   5  12        8.86        7.14      8.22 o 
 -11   5  12        2.70       -0.25      6.83 o 
  -9   5  12       21.75       27.06     12.41 o 
  -7   5  12        1.94       -1.50      6.77 o 
  -5   5  12       14.10       12.59      8.64 o 
  -3   5  12        1.33       -5.05     12.24 o 
  -1   5  12        6.50       17.43     11.61 o 
   1   5  12       12.52        3.94      7.23 o 
 -47   1  13        7.57        3.15      7.58 o 
 -45   1  13        2.05       -4.69      7.08 o 
 -43   1  13       49.01       45.43      9.14 o 
 -41   1  13     1959.73     2146.51     54.97 o 
 -39   1  13      607.21      617.62     21.28 o 
 -37   1  13        9.90       14.48      6.12 o 
 -35   1  13      771.88      745.38     17.96 o 
 -33   1  13        6.89        5.22      3.75 o 
 -31   1  13      464.93      457.43     12.30 o 
 -29   1  13       63.93       59.47      6.27 o 
 -27   1  13       69.39       55.56      6.15 o 
 -25   1  13     1308.35     1277.01     23.93 o 
 -23   1  13     2351.31     2379.10     37.06 o 
 -21   1  13      272.80      292.32     59.51 o 
 -19   1  13     9421.25     9731.03    154.15 o 
 -17   1  13     1750.77     2151.07    299.87 o 
 -15   1  13       30.36      167.09    136.63 o 
 -13   1  13      732.35      807.04     44.26 o 
 -11   1  13     1679.99     1748.53     32.95 o 
  -9   1  13      578.41      722.86     79.39 o 
  -7   1  13     2496.86     2517.21     47.18 o 
  -5   1  13      907.30      976.51     74.13 o 
  -3   1  13      173.24      241.66     37.77 o 
  -1   1  13     1100.80     1035.37     27.20 o 
   1   1  13       41.70       42.79      8.81 o 
   3   1  13      125.95      125.20     11.71 o 
   5   1  13       98.57       99.10      9.54 o 
   7   1  13      136.20      130.97     10.32 o 
   9   1  13     1162.72     1125.73     30.76 o 
  11   1  13     2661.88     2628.83     59.32 o 
  13   1  13        9.45        8.94      8.58 o 
  15   1  13      679.88      635.98     25.99 o 
  17   1  13      183.05      163.06     15.90 o 
  19   1  13        4.03        9.46      8.82 o 
  21   1  13       13.16       11.15      8.33 o 
  23   1  13      379.56      425.21     24.52 o 
  25   1  13      114.31       72.13     15.25 o 
 -46   2  13       19.79       33.41      8.94 o 
 -44   2  13       14.80       22.93      9.89 o 
 -42   2  13        0.09        4.41      6.48 o 
 -40   2  13      122.60      120.80     11.19 o 
 -38   2  13       51.26       58.03      9.29 o 
 -36   2  13       41.54       30.92      8.16 o 
 -34   2  13      270.94      288.40     12.91 o 
 -32   2  13       45.29       34.91      6.48 o 
 -30   2  13      223.37      231.62     10.85 o 
 -28   2  13       75.62       72.81      5.01 o 
 -26   2  13       77.53       79.14      5.79 o 
 -24   2  13       53.04       43.38      5.75 o 
 -22   2  13       27.67       26.24      5.10 o 
 -20   2  13        3.30        4.23      3.05 o 
 -18   2  13      108.97      141.68      8.84 o 
 -16   2  13      102.51      119.35      7.39 o 
 -14   2  13       40.21       39.48      8.12 o 
 -12   2  13     1103.73     1003.08     22.86 o 
 -10   2  13       98.65      210.55     65.37 o 
  -8   2  13     1307.66     1296.76     28.82 o 
  -6   2  13        0.37       32.80     32.16 o 
  -4   2  13       82.04       80.60      8.98 o 
  -2   2  13       53.38       60.82      7.92 o 
   0   2  13      454.40      431.74     34.06 o 
   2   2  13      942.42      938.24     29.22 o 
   4   2  13      116.67      122.01     12.11 o 
   6   2  13        0.44       -1.65      4.74 o 
   8   2  13       46.27       44.68     10.78 o 
  10   2  13      198.89      192.95     13.72 o 
  12   2  13        0.02       -2.50      5.77 o 
  14   2  13        6.98        1.98      5.88 o 
  16   2  13      394.32      403.41     21.38 o 
  18   2  13       12.80       25.56      8.51 o 
  20   2  13       53.55       55.06     10.59 o 
  22   2  13       10.82       12.95      8.76 o 
 -41   3  13        0.99        3.20     10.86 o 
 -39   3  13      128.18      131.49     20.36 o 
 -37   3  13      819.02      873.58     36.43 o 
 -35   3  13      182.09      207.46     15.14 o 
 -33   3  13       11.85        4.42      5.67 o 
 -31   3  13      268.85      283.34     18.68 o 
 -29   3  13      687.99      745.50     25.59 o 
 -27   3  13     1296.46     1307.19     32.96 o 
 -25   3  13     1072.69     1137.78     30.49 o 
 -23   3  13      942.98      887.97     20.50 o 
 -21   3  13     2210.43     2292.98     37.62 o 
 -19   3  13      495.17      534.80     77.66 o 
 -17   3  13      519.84      531.97     23.63 o 
 -15   3  13        0.03        1.45      4.55 o 
 -13   3  13       38.37       29.88      5.36 o 
 -11   3  13      636.14      649.67     19.24 o 
  -9   3  13     1195.08     1181.91     40.31 o 
  -7   3  13      514.54      498.58     53.46 o 
  -5   3  13     1169.22     1169.58     82.19 o 
  -3   3  13     1083.05     1103.94     85.51 o 
  -1   3  13      766.16      723.67     38.89 o 
   1   3  13       70.74       56.51      7.41 o 
   3   3  13       84.14       88.11     12.88 o 
   5   3  13       93.47      101.49     11.24 o 
   7   3  13       70.28       71.87      8.92 o 
   9   3  13      425.79      427.95     18.40 o 
  11   3  13      253.38      244.16     14.11 o 
  13   3  13      369.25      361.57     17.42 o 
  15   3  13      388.55      371.97     28.06 o 
  17   3  13      738.60      726.96     25.61 o 
 -34   4  13        0.00       -0.53     10.42 o 
 -32   4  13      227.48      315.39     27.13 o 
 -30   4  13       25.17       16.21      8.62 o 
 -28   4  13      105.96      150.26     15.93 o 
 -26   4  13        0.34        1.26      9.87 o 
 -24   4  13       35.32       26.61     10.86 o 
 -22   4  13       42.50       56.71     11.58 o 
 -20   4  13        0.13       -3.05      7.80 o 
 -18   4  13       21.65       28.71      9.41 o 
 -16   4  13      206.39      224.12     24.11 o 
 -14   4  13       32.46       51.67     20.05 o 
 -12   4  13      279.83      256.08     19.67 o 
 -10   4  13       22.16       25.10     10.14 o 
  -8   4  13        1.68        3.08      6.84 o 
  -6   4  13        1.17        1.01      5.06 o 
  -4   4  13      167.31      186.85     12.67 o 
  -2   4  13        0.04       -3.56      3.74 o 
   0   4  13      373.06      410.30     44.14 o 
   2   4  13       89.20       70.77     11.27 o 
   4   4  13        8.31       18.96      7.47 o 
   6   4  13       57.79       46.87     10.61 o 
   8   4  13        7.65       12.93      6.94 o 
  10   4  13       56.71       38.75     10.47 o 
 -46   0  14        0.38        1.39      7.69 o 
 -44   0  14      218.56      219.87     19.73 o 
 -42   0  14       75.92       80.61     16.78 o 
 -40   0  14       39.64       74.70     13.55 o 
 -38   0  14      985.82     1108.07     46.34 o 
 -36   0  14      758.09      785.60     29.03 o 
 -34   0  14       78.81       96.53     11.30 o 
 -32   0  14     2015.93     2067.32     45.20 o 
 -30   0  14      683.00      666.99     24.92 o 
 -28   0  14      168.21      165.43     12.02 o 
 -26   0  14      532.23      526.99     21.49 o 
 -24   0  14      282.38      300.14     21.16 o 
 -22   0  14     1740.42     1683.94     39.81 o 
 -20   0  14        6.66      193.20    133.85 o 
 -18   0  14      802.60      808.17     28.31 o 
 -16   0  14      423.92      579.74    171.16 o 
 -14   0  14     2717.77     2833.73     67.89 o 
 -12   0  14     1254.63     1273.38     38.61 o 
 -10   0  14        7.34        5.62      5.84 o 
  -8   0  14       29.46       31.61     10.22 o 
  -6   0  14      366.00      380.90     17.34 o 
  -4   0  14      535.53      514.21     22.63 o 
  -2   0  14     1540.35     1650.21     42.23 o 
   0   0  14      113.74      125.23     14.99 o 
   2   0  14     2745.33     2744.53     76.49 o 
   4   0  14      102.51      118.17     15.80 o 
   6   0  14     1712.97     1806.50     55.02 o 
   8   0  14      871.79      851.93     32.58 o 
  10   0  14        3.33       -0.13      8.61 o 
  12   0  14     1903.06     1912.32     76.06 o 
  14   0  14      387.99      406.21     31.35 o 
  16   0  14        1.79        6.13     16.09 o 
  18   0  14       18.30       28.59     14.10 o 
  20   0  14       21.61       35.59     14.79 o 
  22   0  14       75.61       93.10     21.27 o 
 -45   1  14       54.36       53.77     10.02 o 
 -43   1  14       89.17       79.39     15.43 o 
 -41   1  14      167.17      208.14     15.37 o 
 -39   1  14       54.14       50.13     10.65 o 
 -37   1  14      127.30      134.36     27.48 o 
 -35   1  14      322.92      319.90     13.04 o 
 -33   1  14       19.63       10.09      4.68 o 
 -31   1  14        2.09        6.23      4.33 o 
 -29   1  14       41.39       35.99      5.71 o 
 -27   1  14      382.38      349.50     11.87 o 
 -25   1  14      208.41      227.67     25.46 o 
 -23   1  14     2124.84     2069.83     35.90 o 
 -21   1  14     1421.58     1488.96     94.85 o 
 -19   1  14      355.24      372.45     11.43 o 
 -17   1  14      522.04      519.34     18.75 o 
 -15   1  14      251.29      251.45     14.31 o 
 -13   1  14       12.45        9.13      5.49 o 
 -11   1  14      173.31      134.87      9.81 o 
  -9   1  14      185.88      168.22     12.96 o 
  -7   1  14        4.91        2.22      4.91 o 
  -5   1  14       37.71       26.00      7.62 o 
  -3   1  14       44.39       48.47      8.22 o 
  -1   1  14      209.71      213.91     12.88 o 
   1   1  14       30.62       32.74      9.02 o 
   3   1  14      107.86      123.07     12.83 o 
   5   1  14        2.95        5.03      6.99 o 
   7   1  14      202.60      182.42     15.26 o 
   9   1  14      300.38      306.05     16.79 o 
  11   1  14      956.73      920.09     28.30 o 
  13   1  14       57.56       52.53     10.57 o 
  15   1  14       41.42       40.00     10.93 o 
  17   1  14      111.74      105.14     13.91 o 
  19   1  14      137.73      125.83     15.15 o 
  21   1  14        9.48       -0.73      9.17 o 
 -44   2  14      131.98      148.51     13.35 o 
 -42   2  14      164.39      147.07     12.95 o 
 -40   2  14      650.35      619.36     23.61 o 
 -38   2  14      223.03      227.47     13.60 o 
 -36   2  14      523.72      505.38     18.39 o 
 -34   2  14      406.98      403.43     17.61 o 
 -32   2  14      441.70      433.69     15.03 o 
 -30   2  14       80.17       81.58      9.63 o 
 -28   2  14      278.83      274.26     11.51 o 
 -26   2  14      819.16      821.20     16.12 o 
 -24   2  14       18.36       19.66      5.18 o 
 -22   2  14      839.10      886.72     17.95 o 
 -20   2  14     1599.69     1528.36     28.74 o 
 -18   2  14      265.28      344.71     43.58 o 
 -16   2  14      917.53      988.78     24.99 o 
 -14   2  14     1530.71     1426.80     33.16 o 
 -12   2  14        6.18        5.79      7.49 o 
 -10   2  14      205.83      197.47     11.48 o 
  -8   2  14        1.16        9.25      6.08 o 
  -6   2  14      177.40      187.84     10.88 o 
  -4   2  14      105.45      111.88     10.24 o 
  -2   2  14     1407.78     1340.91     36.18 o 
   0   2  14     1080.90     1017.28     30.95 o 
   2   2  14      525.51      531.18     19.61 o 
   4   2  14       27.16       22.57      8.11 o 
   6   2  14      153.69      163.91     14.58 o 
   8   2  14      402.30      436.40     18.46 o 
  10   2  14       65.97      100.83     12.06 o 
  12   2  14        2.56        8.06      8.37 o 
  14   2  14      285.10      309.89     20.78 o 
  16   2  14        3.07       -0.33      8.32 o 
  18   2  14        0.19        1.86      9.00 o 
 -39   3  14        3.97       17.82     11.84 o 
 -37   3  14       79.45       82.59     14.98 o 
 -35   3  14       47.46       37.79     11.16 o 
 -33   3  14      458.44      491.31     23.53 o 
 -31   3  14      279.11      283.59     47.09 o 
 -29   3  14       65.99       24.25     16.77 o 
 -27   3  14        5.73        6.09      8.45 o 
 -25   3  14      154.97      176.53     10.18 o 
 -23   3  14      254.85      261.56     10.45 o 
 -21   3  14       30.33       23.44      6.79 o 
 -19   3  14       20.98       24.06      5.54 o 
 -17   3  14        9.17        3.96      3.58 o 
 -15   3  14      155.18      189.41     15.75 o 
 -13   3  14      149.37      125.89     18.10 o 
 -11   3  14      113.03       99.19     10.66 o 
  -9   3  14      155.88      149.42     11.48 o 
  -7   3  14      295.58      288.17     12.21 o 
  -5   3  14       52.34       74.96     21.61 o 
  -3   3  14       84.84       91.97     10.79 o 
  -1   3  14      353.19      329.10     13.87 o 
   1   3  14       38.52       43.65      8.14 o 
   3   3  14       90.01       96.14     12.18 o 
   5   3  14       36.25       39.27     10.70 o 
   7   3  14      331.62      324.02     17.84 o 
   9   3  14       16.61        6.55      6.12 o 
  11   3  14       52.28       31.20      9.26 o 
  13   3  14      247.52      230.44     15.28 o 
 -30   4  14        1.33        0.16     19.88 o 
 -28   4  14       75.04       85.40     17.32 o 
 -26   4  14      214.99      243.91     20.72 o 
 -24   4  14       33.26       19.20      8.91 o 
 -22   4  14       21.51       30.99     10.63 o 
 -20   4  14      342.35      338.06     77.64 o 
 -18   4  14       10.71       46.70     38.42 o 
 -16   4  14     1002.27     1017.17     39.38 o 
 -14   4  14     1478.49     1527.09     45.19 o 
 -12   4  14      160.28      364.27    196.95 o 
 -10   4  14        0.27        1.95     11.03 o 
  -8   4  14        5.16        2.65      7.89 o 
  -6   4  14      191.77      282.03     48.91 o 
  -4   4  14      841.81      836.91     51.60 o 
  -2   4  14       18.37        1.98      6.60 o 
   0   4  14      293.54      325.01     27.04 o 
   2   4  14       74.47       71.94     10.99 o 
   4   4  14        1.39        0.04      4.82 o 
 -43   1  15      382.29      371.57     18.69 o 
 -41   1  15       79.21       70.97     11.22 o 
 -39   1  15      238.74      267.78     13.63 o 
 -37   1  15        0.54        4.49      5.52 o 
 -35   1  15      145.21      138.60     11.42 o 
 -33   1  15     1062.40     1051.97     25.90 o 
 -31   1  15      784.47      785.11     19.77 o 
 -29   1  15      552.19      549.91     15.64 o 
 -27   1  15      211.66      219.97      9.21 o 
 -25   1  15     1062.16     1058.95     24.06 o 
 -23   1  15      803.73      835.16     22.63 o 
 -21   1  15       41.16       39.02      7.85 o 
 -19   1  15      741.13      762.59     17.91 o 
 -17   1  15        0.25        3.32      3.72 o 
 -15   1  15        1.39        3.16      3.75 o 
 -13   1  15      184.60      213.53     21.96 o 
 -11   1  15     2426.89     2471.41     51.11 o 
  -9   1  15      470.64      486.42     19.34 o 
  -7   1  15       16.25        9.39      5.37 o 
  -5   1  15       99.01      119.62     12.33 o 
  -3   1  15      299.05      288.84     15.42 o 
  -1   1  15      355.15      340.39     18.66 o 
   1   1  15     1238.82     1251.46     31.48 o 
   3   1  15      106.46      110.19     10.96 o 
   5   1  15      231.86      236.85     16.59 o 
   7   1  15       66.03       67.54     11.67 o 
   9   1  15      971.21      970.07     41.00 o 
  11   1  15        0.29        0.61      6.33 o 
  13   1  15        1.18        0.32      8.20 o 
  15   1  15      717.86      750.46     31.38 o 
  17   1  15      608.81      608.58     28.47 o 
 -40   2  15      366.99      372.41     15.89 o 
 -38   2  15      112.00      101.93      8.99 o 
 -36   2  15       42.99       53.70      8.69 o 
 -34   2  15       15.05        6.70      6.08 o 
 -32   2  15       36.02       34.62      7.10 o 
 -30   2  15      153.55      157.82     11.19 o 
 -28   2  15      336.46      322.86     18.52 o 
 -26   2  15       63.39       67.54     18.69 o 
 -24   2  15       24.92       28.56      5.27 o 
 -22   2  15      153.30      166.82     15.15 o 
 -20   2  15     1022.34      991.52     24.73 o 
 -18   2  15      346.35      346.57     12.35 o 
 -16   2  15      831.81      879.56     28.16 o 
 -14   2  15      401.73      459.49     18.92 o 
 -12   2  15       98.75      156.66     50.68 o 
 -10   2  15      314.55      282.35     14.66 o 
  -8   2  15       31.05       30.99      8.41 o 
  -6   2  15       23.22       19.14      7.00 o 
  -4   2  15        0.14        1.97      6.68 o 
  -2   2  15      258.32      283.89     18.37 o 
   0   2  15       45.20       35.03      8.21 o 
   2   2  15       99.74       86.69     10.97 o 
   4   2  15      641.97      675.19     27.90 o 
   6   2  15       17.88       20.52      8.96 o 
   8   2  15       20.04       11.52      8.78 o 
  10   2  15       11.99       14.89      8.63 o 
  12   2  15      491.99      506.65     24.00 o 
  14   2  15        8.82        0.05      9.03 o 
 -35   3  15      144.03      137.66     48.39 o 
 -33   3  15      107.66       88.40     16.21 o 
 -31   3  15      787.09      842.63     41.74 o 
 -29   3  15      314.01      331.36     21.68 o 
 -27   3  15      111.93      143.46     20.93 o 
 -25   3  15      158.10      146.27     10.56 o 
 -23   3  15       28.05       33.88      9.26 o 
 -21   3  15       25.40       18.71      5.87 o 
 -19   3  15        6.68       22.39     16.92 o 
 -17   3  15      364.77      392.35     13.55 o 
 -15   3  15      113.56      116.21     10.72 o 
 -13   3  15      443.87      411.61     19.77 o 
 -11   3  15        4.40        4.04      7.37 o 
  -9   3  15        1.47       11.87      6.91 o 
  -7   3  15      117.06       85.33     11.61 o 
  -5   3  15       20.02       31.69      8.41 o 
  -3   3  15      517.77      562.27     27.52 o 
  -1   3  15      324.56      406.64     19.08 o 
   1   3  15       29.40       20.62      8.12 o 
   3   3  15      629.87      620.48     22.97 o 
   5   3  15      573.61      581.20     27.17 o 
   7   3  15        0.54       -2.96      6.49 o 
 -22   4  15        5.39        0.56      8.68 o 
 -20   4  15      332.95      374.86     28.12 o 
 -18   4  15      193.24      276.26     63.40 o 
 -16   4  15      323.12      370.57     29.66 o 
 -14   4  15       73.83       67.59     13.48 o 
 -12   4  15      347.30      390.41     29.17 o 
 -10   4  15      112.10       95.38     19.96 o 
  -8   4  15        5.44        7.95     10.96 o 
  -6   4  15       16.37       16.47      9.74 o 
  -4   4  15        0.64       19.75     20.01 o 
 -42   0  16     1750.88     2212.23    106.50 o 
 -40   0  16      413.59      441.11     32.48 o 
 -38   0  16      432.58      466.43     27.74 o 
 -36   0  16       24.62       28.32     13.50 o 
 -34   0  16       24.82       16.88      6.30 o 
 -32   0  16        6.33        2.27      8.05 o 
 -30   0  16     1358.75     1325.80     37.47 o 
 -28   0  16      116.48      136.96     11.47 o 
 -26   0  16        4.76        0.31      7.21 o 
 -24   0  16      606.09      648.58     37.63 o 
 -22   0  16       59.48       56.98      8.99 o 
 -20   0  16      112.62      139.69     11.91 o 
 -18   0  16     1275.79     1316.74     41.95 o 
 -16   0  16      389.61      596.55    156.50 o 
 -14   0  16     2399.34     2476.41     62.94 o 
 -12   0  16      752.83      807.98     31.33 o 
 -10   0  16      373.09      328.53     18.65 o 
  -8   0  16      528.38      532.83     29.58 o 
  -6   0  16      127.44      121.44     15.15 o 
  -4   0  16      478.85      460.38     27.68 o 
  -2   0  16       61.67       99.72     34.70 o 
   0   0  16       61.65       56.30     15.95 o 
   2   0  16      178.85      179.58     21.65 o 
   4   0  16      763.69      821.14     42.76 o 
   6   0  16      804.97      819.40     38.29 o 
   8   0  16      204.08      185.89     26.46 o 
  10   0  16      226.36      273.74     29.62 o 
  12   0  16       19.86       19.10     15.64 o 
 -41   1  16       88.17       69.14     13.02 o 
 -39   1  16      318.06      342.55     20.29 o 
 -37   1  16        2.42        9.07      5.60 o 
 -35   1  16        2.92        6.36      6.41 o 
 -33   1  16       83.06       65.87      9.47 o 
 -31   1  16       22.14       23.90      6.76 o 
 -29   1  16      123.94      132.32     11.73 o 
 -27   1  16       35.54       34.22      5.68 o 
 -25   1  16       29.89       18.44      5.52 o 
 -23   1  16      182.13      211.03     13.50 o 
 -21   1  16       63.02       35.76      7.23 o 
 -19   1  16        3.07        6.15      4.77 o 
 -17   1  16       75.83       65.24      9.56 o 
 -15   1  16        2.17        1.17      4.51 o 
 -13   1  16       27.98       15.88      6.58 o 
 -11   1  16        8.28        6.99      5.63 o 
  -9   1  16      212.96      198.05     13.25 o 
  -7   1  16       62.75       59.01      9.52 o 
  -5   1  16        1.66        2.03      5.15 o 
  -3   1  16       68.39       55.73      8.94 o 
  -1   1  16       27.84       22.38      7.22 o 
   1   1  16       11.53       -0.90      8.91 o 
   3   1  16      163.95      169.34     16.46 o 
   5   1  16       44.01       50.04     11.26 o 
   7   1  16      222.16      225.72     16.85 o 
   9   1  16      171.50      183.45     15.87 o 
  11   1  16      144.06      128.93     15.33 o 
 -38   2  16      121.95      110.12     14.17 o 
 -36   2  16      123.08      126.70     11.72 o 
 -34   2  16      117.91      115.97     10.49 o 
 -32   2  16      308.26      324.96     15.00 o 
 -30   2  16       24.23       15.60      6.01 o 
 -28   2  16      457.95      409.55     14.14 o 
 -26   2  16     1325.05     1383.00     32.33 o 
 -24   2  16        0.39      119.93     74.77 o 
 -22   2  16      711.02      716.62     21.87 o 
 -20   2  16       65.10      112.76     38.91 o 
 -18   2  16        6.48        6.91      5.45 o 
 -16   2  16      912.30      856.21     23.18 o 
 -14   2  16      442.94      464.20     16.61 o 
 -12   2  16      523.65      584.54     29.15 o 
 -10   2  16      647.26      649.42     21.91 o 
  -8   2  16        8.15        8.84      5.69 o 
  -6   2  16       21.67       16.76      6.94 o 
  -4   2  16       53.34       44.70      9.05 o 
  -2   2  16       68.52       57.92     11.22 o 
   0   2  16      336.31      327.89     20.12 o 
   2   2  16      496.52      531.11     24.28 o 
   4   2  16       17.24       16.34      7.91 o 
   6   2  16       38.36       40.08     12.37 o 
   8   2  16     1003.85     1019.78     38.66 o 
 -29   3  16       57.88       58.48     14.35 o 
 -27   3  16       32.27       25.44     10.94 o 
 -25   3  16       84.16       80.24     17.86 o 
 -23   3  16        0.00       -1.09      6.62 o 
 -21   3  16       10.71       10.47      5.63 o 
 -19   3  16      369.75      333.41     18.59 o 
 -17   3  16        1.35       -3.87      4.28 o 
 -15   3  16       53.81       59.85      9.11 o 
 -13   3  16        4.25       13.25      8.61 o 
 -11   3  16      477.31      481.78     34.29 o 
  -9   3  16      180.35      201.16     11.69 o 
  -7   3  16       65.84       86.29     14.93 o 
  -5   3  16       22.08       19.02      6.38 o 
  -3   3  16      207.72      202.58     13.04 o 
  -1   3  16       13.90       32.56     11.30 o 
   1   3  16       19.30        8.35      7.05 o 
 -37   1  17        1.79        7.62      6.90 o 
 -35   1  17        6.71       15.47      7.60 o 
 -33   1  17        3.48        0.69      5.52 o 
 -31   1  17       28.43       27.05      6.78 o 
 -29   1  17      144.74      127.64     11.24 o 
 -27   1  17      113.46       99.34      9.52 o 
 -25   1  17      315.66      316.25     36.13 o 
 -23   1  17     2236.78     2334.42     45.23 o 
 -21   1  17      239.84      380.96     82.99 o 
 -19   1  17      353.20      371.16     14.77 o 
 -17   1  17        1.38        7.17      5.84 o 
 -15   1  17      315.83      351.95     18.78 o 
 -13   1  17      335.35      341.30     22.07 o 
 -11   1  17     1337.64     1402.80     34.20 o 
  -9   1  17      807.33      821.77     24.31 o 
  -7   1  17      274.14      326.19     25.93 o 
  -5   1  17      124.72      131.17     11.32 o 
  -3   1  17      164.55      150.16     15.09 o 
  -1   1  17        4.16        5.26      6.87 o 
   1   1  17       21.32       15.92      7.49 o 
   3   1  17       78.78       74.77     12.09 o 
   5   1  17      735.13      732.66     25.72 o 
 -32   2  17      184.43      205.86     17.55 o 
 -30   2  17       16.32       10.66      6.31 o 
 -28   2  17        5.91       -0.32      6.27 o 
 -26   2  17      177.27      198.10     11.36 o 
 -24   2  17      565.02      527.71     16.07 o 
 -22   2  17      220.46      221.87     16.89 o 
 -20   2  17       84.17      107.57     16.68 o 
 -18   2  17      397.57      381.99     21.81 o 
 -16   2  17        0.26        1.70      4.60 o 
 -14   2  17      146.58      150.85     12.16 o 
 -12   2  17       86.25       43.92     18.05 o 
 -10   2  17       46.33       26.01      8.60 o 
  -8   2  17      311.24      317.94     17.15 o 
  -6   2  17        0.24        9.69     11.21 o 
  -4   2  17        2.57        8.94      8.65 o 
  -2   2  17       65.55       62.75     12.14 o 
   0   2  17       40.08       48.94     12.08 o 
   2   2  17      193.86      183.97     15.30 o 
 -21   3  17     1490.23     1490.82     52.27 o 
 -19   3  17      308.94      365.60     91.55 o 
 -17   3  17      219.16      245.44     38.68 o 
 -15   3  17      479.82      504.78     25.98 o 
 -13   3  17      302.73      376.98     69.73 o 
 -11   3  17     1120.69     1137.52     59.92 o 
 -32   0  18      691.85      683.72     31.07 o 
 -30   0  18        6.35        9.91      9.22 o 
 -28   0  18        0.75       -9.28      9.28 o 
 -26   0  18     1199.96     1157.65     40.32 o 
 -24   0  18      110.15      195.31     88.53 o 
 -22   0  18        2.67       17.81     27.78 o 
 -20   0  18      657.97      737.32     30.02 o 
 -18   0  18       65.29       53.91     12.54 o 
 -16   0  18      296.82      272.96     28.83 o 
 -14   0  18       27.81       33.90     11.87 o 
 -12   0  18      653.28      613.77     33.96 o 
 -10   0  18       61.65       59.50     14.15 o 
  -8   0  18      964.63      868.03     43.54 o 
  -6   0  18      705.55      711.24     41.41 o 
  -4   0  18      265.90      259.10     22.57 o 
  -2   0  18      203.35      166.53     34.91 o 
   0   0  18      216.52      199.70     21.94 o 
 -31   1  18      151.14      136.09     17.03 o 
 -29   1  18      278.56      293.97     16.97 o 
 -27   1  18        0.84       19.12     14.90 o 
 -25   1  18      658.42      701.80     23.17 o 
 -23   1  18       43.82       48.41     10.05 o 
 -21   1  18       34.14       27.74      9.38 o 
 -19   1  18       56.70       39.19      7.38 o 
 -17   1  18       60.00       39.36     10.97 o 
 -15   1  18       64.63       34.28     16.39 o 
 -13   1  18       31.70       16.56      7.14 o 
 -11   1  18      195.33      200.25     12.52 o 
  -9   1  18      432.92      417.55     18.52 o 
  -7   1  18        0.27       -0.63      8.17 o 
  -5   1  18      153.33      139.51     17.05 o 
  -3   1  18      118.86       95.15     12.19 o 
  -1   1  18       13.96       12.02      7.61 o 
 -24   2  18        5.76        9.06      9.15 o 
 -22   2  18      114.87      124.13     16.18 o 
 -20   2  18      981.68      907.46     37.61 o 
 -18   2  18      454.10      478.59     29.25 o 
 -16   2  18       47.97       50.84     11.33 o 
 -14   2  18        0.07       -2.54      6.84 o 
 -12   2  18       21.30       12.85      8.72 o 
 -10   2  18       73.90       65.32     11.51 o 
  -8   2  18      130.31      152.63     18.51 o 
                                                 
